# Supplementary material for: Differential gene expression patterns during gametophyte development provide insights into sex differentiation in the dioicous kelp Saccharina japonica
Source: BMC Plant Biol. 2021 Jul 14;21:335. doi: 10.1186/s12870-021-03117-z (PMC8278619; doi:10.1186/s12870-021-03117-z)
Supplement: Supplementary file 1 — Additional file 1: Table S1. List of PCR primers used in this study. [file 12870_2021_3117_MOESM1_ESM.xlsx]

## Sheet: Sheet2
Table S1 List of PCR primers used in this study.
Primer	Forward primer sequence (5'-3')	Reverse primer sequences (5'-3')	Expected product size (bp)	Source	Description
Msj68/16/3	GTGGCCAGCCTACACTCACT	CCTTCTCGTAGCGTTCCTTG	315	Zhang et al. (2018)	sex identificaion
HFM4	GGCCTTCAATCAAGCCAATA	AAAGTCCACACCGTCGTTTC	512	designed in this study
qsj05716	GCTCGACGAAATGAACGACG	GCTTTCCCTTCACGAACACG	95		qRT-PCR for sex-biased genes
qsj08152	ACCTACCTCCAGCCCTTCTC	CCGCTAGTGTCCTGAACTCC	106
qsj08436	GGTCCTGTCGATTCATGTTG	ACGAGCGCAGTTTCTAGTTG	140
qsj19049	ACCAGGACGGAGTTGTTGAG	GGTGATGTACGGGCTGTTGT	189
qsj21045	ACCAAGGAGCTCAACAACGG	TTAGCCGAGGATGTTGACCG	93
qsj21972	CTCGGGATGGAGTTCATCGG	GGCGTCTTCTCCACGATACC	86
qsj17369	ACCTCTTCCCGTCCATAACC	GGTTTTCCACCCGACTAACC	209
qsj20278	ACCAGTAGCAGCACCACCA	GGTCCAACGGAAGAGGAAG	176
qsj00948	GGGTACAACCAAAAGGCAGA	GCCGTTCCTTCGAGTTCTTT	235		qRT-PCR for male-specific genes
qsj04462	GCCAGCATCAACAGCAAC	GGGGAGGGATAAAGAGAAGG	199
qsj10505	AGAACGGCAAACCCTGTG	CTTCGCCAGTGCCTTGTT	235
qsj13170	AAGAGGTGGTTGTGGACCTG	GCAACGTGAAGAGGGGTAGA	187
qsj15019	GGGCCGAGAACGATAAGAC	GCCTGCTCCAGTTATGCTC	225
qsj16842	CCAGAGGGTTTATTCGGTCA	GATTCCAGATCGGTTCGTGT	199
qsj21771	AACCACCGCTGATGACCTAC	CACCAATCCCACATCCATC	182
qsj05808	TGGAAGACCGCAACTGAAC	TCCTGATGGGCAAAGTGAG	242	Zhang et al. (2019)
qsjEF1α	GTGATGGAGGAGAACCC	TTGATGACACCCACAGC	161		qRT-PCR for EF1α
