# Supplementary material for: Differential gene expression patterns during gametophyte development provide insights into sex differentiation in the dioicous kelp Saccharina japonica
Source: BMC Plant Biol. 2021 Jul 14;21:335. doi: 10.1186/s12870-021-03117-z (PMC8278619; doi:10.1186/s12870-021-03117-z)
Supplement: Supplementary file 2 — Additional file 2: Table S2. Read number and mapping ratio based on RNA-seq data from S. japonica gametophytes. [file 12870_2021_3117_MOESM2_ESM.xlsx]

## Sheet: Sheet1
Table S2 Read number and mapping ratio based on RNA-seq data from S. japonica gametophytes.
Sample		Raw reads (Million)	Clean reads (Million)	Clean bases (Gb)	Total mapping ratio (%)	Uniquely mapping ratio (%)
SIm	SIm1	60.2609	57.491	8.62	78.43	75.58
	SIm2	47.7451	45.5445	6.83	75.88	73.11
	SIm3	54.9096	52.1789	7.83	79.78	76.79
SIf	SIf1	53.2874	50.7917	7.62	82.94	79.86
	SIf2	58.4124	55.0065	8.25	82.82	79.70
	SIf3	58.0823	55.4831	8.32	78.62	75.68
SMm	SMm1	72.0629	69.0369	10.36	79.68	76.80
	SMm2	63.4287	61.0909	9.16	85.48	82.38
	SMm3	69.8488	66.8411	10.03	81.49	78.52
SMf	SMf1	65.7084	62.9246	9.44	83.44	80.73
	SMf2	64.0616	62.0872	9.31	85.87	83.11
	SMf3	59.6821	57.4853	8.62	79.90	77.41
