# Supplementary material for: Differential gene expression patterns during gametophyte development provide insights into sex differentiation in the dioicous kelp Saccharina japonica
Source: BMC Plant Biol. 2021 Jul 14;21:335. doi: 10.1186/s12870-021-03117-z (PMC8278619; doi:10.1186/s12870-021-03117-z)
Supplement: Supplementary file 3 — Additional file 3: Table S3. Number of sex-biased genes and sex-specific genes in immature and mature gametophytes. [file 12870_2021_3117_MOESM3_ESM.xlsx]

## Sheet: Sheet1
Table S3 Number of sex-biased genes and sex-specific genes in immature and mature gametophytes.
Samples	Expression	No. of sex biased genes	No. of sex specific genes
SIm vs SIf	up	687	77
	down	642	103
SMm vs SMf	up	3764	7
	down	3115	7
