# Supplementary material for: Differential gene expression patterns during gametophyte development provide insights into sex differentiation in the dioicous kelp Saccharina japonica
Source: BMC Plant Biol. 2021 Jul 14;21:335. doi: 10.1186/s12870-021-03117-z (PMC8278619; doi:10.1186/s12870-021-03117-z)
Supplement: Supplementary file 4 — Additional file 4: Table S4. Enriched GO terms of male-biased genes in mature gametophytes. [file 12870_2021_3117_MOESM4_ESM.xlsx]

## Sheet: Sheet1
Table S4 Enriched GO terms of male-biased genes in mature gametophytes.
Category	GOID	Description	GeneRatio	BgRatio	pvalue	padj
BP	GO:0006928	movement of cell or subcellular component	58	73/3086	8.36013e-45	1.96463e-42
BP	GO:0007018	microtubule-based movement	56	71/3086	6.53779e-43	7.6819e-41
BP	GO:0007017	microtubule-based process	60	86/3086	1.20566e-40	9.44431e-39
BP	GO:0006259	DNA metabolic process	35	148/3086	2.16235e-06	0.000127038
BP	GO:0006323	DNA packaging	7	10/3086	1.27666e-05	0.00060003
BP	GO:0006260	DNA replication	16	48/3086	1.66126e-05	0.000650659
BP	GO:0051276	chromosome organization	15	49/3086	9.4264e-05	0.00254287
BP	GO:0006464	cellular protein modification process	74	468/3086	9.73865e-05	0.00254287
BP	GO:0036211	protein modification process	74	468/3086	9.73865e-05	0.00254287
BP	GO:0071103	DNA conformation change	8	20/3086	0.000585254	0.0134995
BP	GO:0006468	protein phosphorylation	49	296/3086	0.00063189	0.0134995
CC	GO:0030286	dynein complex	20	23/1243	7.03266e-18	3.446e-16
CC	GO:0005875	microtubule associated complex	20	25/1243	1.76619e-16	4.32716e-15
CC	GO:0015630	microtubule cytoskeleton	20	35/1243	4.42526e-12	7.22792e-11
CC	GO:0005856	cytoskeleton	24	73/1243	5.01352e-08	6.14156e-07
CC	GO:0005694	chromosome	16	36/1243	8.94978e-08	8.77078e-07
CC	GO:0044430	cytoskeletal part	23	72/1243	1.84261e-07	1.5048e-06
CC	GO:0043228	non-membrane-bounded organelle	40	192/1243	1.72696e-06	1.05777e-05
CC	GO:0043232	intracellular non-membrane-bounded organelle	40	192/1243	1.72696e-06	1.05777e-05
CC	GO:0044427	chromosomal part	12	26/1243	2.59108e-06	1.4107e-05
CC	GO:0044422	organelle part	38	216/1243	0.0002335	0.00114415
CC	GO:0044446	intracellular organelle part	37	213/1243	0.000385502	0.00171724
CC	GO:1902494	catalytic complex	23	115/1243	0.000873414	0.00356644
CC	GO:0043226	organelle	63	476/1243	0.00651767	0.0245666
MF	GO:0003777	microtubule motor activity	56	70/5051	3.44166e-35	6.50475e-33
MF	GO:0003774	motor activity	59	101/5051	3.94378e-25	3.72687e-23
MF	GO:0008017	microtubule binding	42	60/5051	1.21532e-22	7.65652e-21
MF	GO:0015631	tubulin binding	42	68/5051	1.81461e-19	8.57402e-18
MF	GO:0008092	cytoskeletal protein binding	42	81/5051	1.28452e-15	4.85548e-14
MF	GO:0017111	nucleoside-triphosphatase activity	94	327/5051	3.05342e-12	9.61828e-11
MF	GO:0016818	hydrolase activity, acting on acid anhydrides, in phosphorus-containing anhydrides	95	344/5051	2.94881e-11	6.99906e-10
MF	GO:0016462	pyrophosphatase activity	94	339/5051	2.96257e-11	6.99906e-10
MF	GO:0016817	hydrolase activity, acting on acid anhydrides	95	349/5051	7.18009e-11	1.50782e-09
MF	GO:0005509	calcium ion binding	32	82/5051	2.97244e-08	5.61792e-07
