# Supplementary material for: Differential gene expression patterns during gametophyte development provide insights into sex differentiation in the dioicous kelp Saccharina japonica
Source: BMC Plant Biol. 2021 Jul 14;21:335. doi: 10.1186/s12870-021-03117-z (PMC8278619; doi:10.1186/s12870-021-03117-z)
Supplement: Supplementary file 5 — Additional file 5: Table S5. Enriched GO terms of female-biased genes in both immature and mature gametophytes. [file 12870_2021_3117_MOESM5_ESM.xlsx]

## Sheet: Sheet1
Table S5 Enriched GO terms of female-biased genes in both immature and mature gametophytes.
Category	GOID	Description	GeneRatio	BgRatio	pvalue	padj
Immature gametophyte
BP	GO:0015074	DNA integration	5/45	34/3086	0.000106689	0.00522778
BP	GO:0051260	protein homooligomerization	3/45	17/3086	0.0017085	0.0331465
BP	GO:0051259	protein oligomerization	3/45	18/3086	0.00202938	0.0331465
CC	GO:0016021	integral component of membrane	8/10	369/1243	0.00141092	0.00211638
CC	GO:0031224	intrinsic component of membrane	8/10	369/1243	0.00141092	0.00211638
CC	GO:0044425	membrane part	8/10	434/1243	0.00459052	0.00459052
MF	GO:0045735	nutrient reservoir activity	11/91	26/5051	2.169e-13	1.62675e-11
MF	GO:0004252	serine-type endopeptidase activity	6/91	48/5051	0.000193448	0.0072543
MF	GO:0005507	copper ion binding	3/91	10/5051	0.000619527	0.00995507
MF	GO:0008236	serine-type peptidase activity	6/91	60/5051	0.000663671	0.00995507
MF	GO:0017171	serine hydrolase activity	6/91	60/5051	0.000663671	0.00995507
MF	GO:0008146	sulfotransferase activity	5/91	49/5051	0.00173457	0.0185846
MF	GO:0016782	transferase activity, transferring sulfur-containing groups	5/91	49/5051	0.00173457	0.0185846
MF	GO:0004497	monooxygenase activity	3/91	18/5051	0.00379492	0.0355773
Mature gametophyte
BP	GO:0055114	oxidation-reduction process	149/611	432/3086	4.85846e-15	1.33122e-12
BP	GO:0006082	organic acid metabolic process	62/611	145/3086	7.97591e-11	1.0927e-08
BP	GO:0044281	small molecule metabolic process	86/611	233/3086	1.77322e-10	1.25903e-08
BP	GO:0043436	oxoacid metabolic process	61/611	144/3086	1.83799e-10	1.25903e-08
BP	GO:0019752	carboxylic acid metabolic process	59/611	139/3086	3.40762e-10	1.86738e-08
BP	GO:0072524	pyridine-containing compound metabolic process	19/611	29/3086	9.13641e-08	4.17229e-06
BP	GO:1901564	organonitrogen compound metabolic process	102/611	327/3086	1.3795e-07	5.39974e-06
BP	GO:0019362	pyridine nucleotide metabolic process	18/611	28/3086	3.10881e-07	9.4646e-06
BP	GO:0046496	nicotinamide nucleotide metabolic process	18/611	28/3086	3.10881e-07	9.4646e-06
BP	GO:0051186	cofactor metabolic process	31/611	67/3086	6.62203e-07	1.81444e-05
BP	GO:0006733	oxidoreduction coenzyme metabolic process	18/611	30/3086	1.36979e-06	3.36655e-05
BP	GO:0033014	tetrapyrrole biosynthetic process	14/611	20/3086	1.4744e-06	3.36655e-05
BP	GO:0006520	cellular amino acid metabolic process	38/611	95/3086	3.31631e-06	6.62086e-05
BP	GO:0006091	generation of precursor metabolites and energy	16/611	26/3086	3.38907e-06	6.62086e-05
BP	GO:0033013	tetrapyrrole metabolic process	14/611	21/3086	3.62456e-06	6.62086e-05
BP	GO:0006732	coenzyme metabolic process	23/611	47/3086	5.87044e-06	0.000100531
BP	GO:0006090	pyruvate metabolic process	13/611	20/3086	1.24984e-05	0.000201445
BP	GO:0032787	monocarboxylic acid metabolic process	19/611	37/3086	1.60759e-05	0.000234465
BP	GO:0006818	hydrogen transport	14/611	23/3086	1.71142e-05	0.000234465
BP	GO:0015992	proton transport	14/611	23/3086	1.71142e-05	0.000234465
BP	GO:0034220	ion transmembrane transport	16/611	29/3086	2.37637e-05	0.00031006
BP	GO:0015672	monovalent inorganic cation transport	16/611	30/3086	4.17052e-05	0.000371423
BP	GO:0006096	glycolytic process	12/611	19/3086	4.20223e-05	0.000371423
BP	GO:0006165	nucleoside diphosphate phosphorylation	12/611	19/3086	4.20223e-05	0.000371423
BP	GO:0006757	ATP generation from ADP	12/611	19/3086	4.20223e-05	0.000371423
BP	GO:0009132	nucleoside diphosphate metabolic process	12/611	19/3086	4.20223e-05	0.000371423
BP	GO:0009135	purine nucleoside diphosphate metabolic process	12/611	19/3086	4.20223e-05	0.000371423
BP	GO:0009179	purine ribonucleoside diphosphate metabolic process	12/611	19/3086	4.20223e-05	0.000371423
BP	GO:0009185	ribonucleoside diphosphate metabolic process	12/611	19/3086	4.20223e-05	0.000371423
BP	GO:0046031	ADP metabolic process	12/611	19/3086	4.20223e-05	0.000371423
BP	GO:0046939	nucleotide phosphorylation	12/611	19/3086	4.20223e-05	0.000371423
BP	GO:0098655	cation transmembrane transport	13/611	22/3086	5.40006e-05	0.000435182
BP	GO:0098660	inorganic ion transmembrane transport	13/611	22/3086	5.40006e-05	0.000435182
BP	GO:0098662	inorganic cation transmembrane transport	13/611	22/3086	5.40006e-05	0.000435182
BP	GO:0009144	purine nucleoside triphosphate metabolic process	16/611	31/3086	7.06016e-05	0.000522834
BP	GO:0009199	ribonucleoside triphosphate metabolic process	16/611	31/3086	7.06016e-05	0.000522834
BP	GO:0009205	purine ribonucleoside triphosphate metabolic process	16/611	31/3086	7.06016e-05	0.000522834
BP	GO:0016052	carbohydrate catabolic process	12/611	20/3086	8.6308e-05	0.000606369
BP	GO:0044724	single-organism carbohydrate catabolic process	12/611	20/3086	8.6308e-05	0.000606369
BP	GO:0009141	nucleoside triphosphate metabolic process	16/611	33/3086	0.000184013	0.00126049
BP	GO:0046034	ATP metabolic process	15/611	30/3086	0.000189872	0.0012689
BP	GO:0019693	ribose phosphate metabolic process	20/611	46/3086	0.000195548	0.00127572
BP	GO:0009117	nucleotide metabolic process	24/611	62/3086	0.000397923	0.0025356
BP	GO:0044283	small molecule biosynthetic process	23/611	59/3086	0.000465606	0.00289945
BP	GO:0006753	nucleoside phosphate metabolic process	24/611	64/3086	0.000687281	0.00391787
BP	GO:0009123	nucleoside monophosphate metabolic process	15/611	33/3086	0.000700641	0.00391787
BP	GO:0009126	purine nucleoside monophosphate metabolic process	15/611	33/3086	0.000700641	0.00391787
BP	GO:0009161	ribonucleoside monophosphate metabolic process	15/611	33/3086	0.000700641	0.00391787
BP	GO:0009167	purine ribonucleoside monophosphate metabolic process	15/611	33/3086	0.000700641	0.00391787
BP	GO:0043038	amino acid activation	19/611	47/3086	0.000854263	0.00458957
BP	GO:0043039	tRNA aminoacylation	19/611	47/3086	0.000854263	0.00458957
BP	GO:0006418	tRNA aminoacylation for protein translation	18/611	44/3086	0.000986915	0.00520028
BP	GO:0055086	nucleobase-containing small molecule metabolic process	27/611	77/3086	0.00109221	0.00564653
BP	GO:1902600	hydrogen ion transmembrane transport	9/611	16/3086	0.00132638	0.00666632
BP	GO:0005975	carbohydrate metabolic process	35/611	109/3086	0.00133813	0.00666632
BP	GO:0044712	single-organism catabolic process	14/611	32/3086	0.00166711	0.00815691
BP	GO:0006163	purine nucleotide metabolic process	17/611	43/3086	0.00212106	0.010196
BP	GO:0019637	organophosphate metabolic process	34/611	108/3086	0.00227536	0.0107491
BP	GO:0072521	purine-containing compound metabolic process	17/611	44/3086	0.00283515	0.0131666
BP	GO:1901566	organonitrogen compound biosynthetic process	68/611	255/3086	0.00335001	0.0152984
BP	GO:0009150	purine ribonucleotide metabolic process	16/611	42/3086	0.00441422	0.019508
BP	GO:0009259	ribonucleotide metabolic process	16/611	42/3086	0.00441422	0.019508
BP	GO:0016053	organic acid biosynthetic process	15/611	41/3086	0.00887595	0.0374156
BP	GO:0046394	carboxylic acid biosynthetic process	15/611	41/3086	0.00887595	0.0374156
BP	GO:0051188	cofactor biosynthetic process	15/611	41/3086	0.00887595	0.0374156
BP	GO:0006812	cation transport	24/611	77/3086	0.0110511	0.0458788
CC	GO:0044425	membrane part	98/188	434/1243	1.07335e-07	5.79609e-06
CC	GO:0016469	proton-transporting two-sector ATPase complex	11/188	15/1243	5.70544e-07	1.54047e-05
CC	GO:0016021	integral component of membrane	82/188	369/1243	7.27988e-06	9.82784e-05
CC	GO:0031224	intrinsic component of membrane	82/188	369/1243	7.27988e-06	9.82784e-05
CC	GO:0098796	membrane protein complex	21/188	63/1243	0.000163175	0.00176229
MF	GO:0016491	oxidoreductase activity	165/818	456/5051	4.12687e-28	8.54261e-26
MF	GO:0048037	cofactor binding	57/818	159/5051	7.00223e-10	7.24731e-08
MF	GO:0045735	nutrient reservoir activity	17/818	26/5051	2.27899e-08	1.5725e-06
MF	GO:0051536	iron-sulfur cluster binding	27/818	59/5051	7.83678e-08	3.24443e-06
MF	GO:0051540	metal cluster binding	27/818	59/5051	7.83678e-08	3.24443e-06
MF	GO:0016853	isomerase activity	38/818	102/5051	1.66524e-07	5.44418e-06
MF	GO:0016829	lyase activity	27/818	61/5051	1.84103e-07	5.44418e-06
MF	GO:0009055	electron carrier activity	17/818	31/5051	8.60263e-07	2.0257e-05
MF	GO:0050662	coenzyme binding	39/818	112/5051	8.80739e-07	2.0257e-05
MF	GO:0016874	ligase activity	32/818	87/5051	2.20251e-06	4.55919e-05
MF	GO:0016861	intramolecular oxidoreductase activity, interconverting aldoses and ketoses	10/818	14/5051	6.32493e-06	0.000119024
MF	GO:0016860	intramolecular oxidoreductase activity	10/818	15/5051	1.62242e-05	0.000279868
MF	GO:0016830	carbon-carbon lyase activity	13/818	26/5051	6.33726e-05	0.00100909
MF	GO:0008484	sulfuric ester hydrolase activity	11/818	20/5051	7.69565e-05	0.00113786
MF	GO:0016875	ligase activity, forming carbon-oxygen bonds	18/818	46/5051	0.000150266	0.00194406
MF	GO:0016876	ligase activity, forming aminoacyl-tRNA and related compounds	18/818	46/5051	0.000150266	0.00194406
MF	GO:0016835	carbon-oxygen lyase activity	10/818	19/5051	0.00026741	0.00325611
MF	GO:0004812	aminoacyl-tRNA ligase activity	17/818	45/5051	0.000374998	0.00431247
MF	GO:0016903	oxidoreductase activity, acting on the aldehyde or oxo group of donors	7/818	12/5051	0.00106541	0.011027
MF	GO:0050661	NADP binding	7/818	12/5051	0.00106541	0.011027
MF	GO:0016831	carboxy-lyase activity	9/818	19/5051	0.00145204	0.0143129
MF	GO:0016209	antioxidant activity	12/818	31/5051	0.00212362	0.0195327
MF	GO:0019842	vitamin binding	13/818	35/5051	0.0021703	0.0195327
MF	GO:0008146	sulfotransferase activity	16/818	49/5051	0.00328191	0.0262255
MF	GO:0016782	transferase activity, transferring sulfur-containing groups	16/818	49/5051	0.00328191	0.0262255
MF	GO:0016671	oxidoreductase activity, acting on a sulfur group of donors, disulfide as acceptor	7/818	14/5051	0.0034251	0.0262255
MF	GO:0016616	oxidoreductase activity, acting on the CH-OH group of donors, NAD or NADP as acceptor	14/818	41/5051	0.00368065	0.0262255
MF	GO:0016667	oxidoreductase activity, acting on a sulfur group of donors	11/818	29/5051	0.0038928	0.0262255
MF	GO:0030170	pyridoxal phosphate binding	11/818	29/5051	0.0038928	0.0262255
MF	GO:0070279	vitamin B6 binding	11/818	29/5051	0.0038928	0.0262255
MF	GO:0071949	FAD binding	6/818	11/5051	0.00392749	0.0262255
MF	GO:0016836	hydro-lyase activity	7/818	15/5051	0.00553537	0.0358069
MF	GO:0022890	inorganic cation transmembrane transporter activity	14/818	43/5051	0.00597772	0.0374052
MF	GO:0050660	flavin adenine dinucleotide binding	18/818	61/5051	0.00633081	0.0374052
MF	GO:0004222	metalloendopeptidase activity	8/818	19/5051	0.00650525	0.0374052
MF	GO:0016879	ligase activity, forming carbon-nitrogen bonds	8/818	19/5051	0.00650525	0.0374052
MF	GO:0016705	oxidoreductase activity, acting on paired donors, with incorporation or reduction of molecular oxygen	9/818	23/5051	0.00697901	0.0386943
MF	GO:0051287	NAD binding	10/818	27/5051	0.00710331	0.0386943
MF	GO:0016614	oxidoreductase activity, acting on CH-OH group of donors	17/818	58/5051	0.00845306	0.0448663
