# Supplementary material for: Differential gene expression patterns during gametophyte development provide insights into sex differentiation in the dioicous kelp Saccharina japonica
Source: BMC Plant Biol. 2021 Jul 14;21:335. doi: 10.1186/s12870-021-03117-z (PMC8278619; doi:10.1186/s12870-021-03117-z)
Supplement: Supplementary file 6 — Additional file 6: Table S6. Enriched pathways of sex-biased genes in mature gametophytes. [file 12870_2021_3117_MOESM6_ESM.xlsx]

## Sheet: Sheet1
Table S6 Enriched pathways of sex-biased genes in mature gametophytes.
KEGG ID	Description	GeneRatio	BgRatio	pvalue	padj
male biased gene
tps04070	Phosphatidylinositol signaling system	8/66	30/1333	5.79182e-05	0.00243256
female biased gene
tps01100	Metabolic pathways	166/233	490/1333	2.93636e-32	1.58563e-30
tps01110	Biosynthesis of secondary metabolites	98/233	250/1333	1.77765e-20	4.79964e-19
tps01130	Biosynthesis of antibiotics	74/233	181/1333	4.6247e-16	8.32447e-15
tps01200	Carbon metabolism	39/233	84/1333	1.72051e-10	2.32269e-09
tps01230	Biosynthesis of amino acids	39/233	88/1333	9.8631e-10	1.06522e-08
tps00860	Porphyrin and chlorophyll metabolism	17/233	27/1333	1.26464e-07	1.13818e-06
tps00710	Carbon fixation in photosynthetic organisms	15/233	24/1333	8.5177e-07	6.5708e-06
tps00010	Glycolysis / Gluconeogenesis	19/233	41/1333	1.30445e-05	8.80502e-05
tps00030	Pentose phosphate pathway	12/233	20/1333	2.11472e-05	0.000126883
tps00260	Glycine, serine and threonine metabolism	11/233	18/1333	3.77844e-05	0.000204036
tps00630	Glyoxylate and dicarboxylate metabolism	11/233	19/1333	7.59913e-05	0.000358475
tps00061	Fatty acid biosynthesis	8/233	11/1333	7.96612e-05	0.000358475
tps00190	Oxidative phosphorylation	15/233	35/1333	0.000332837	0.00138255
tps00400	Phenylalanine, tyrosine and tryptophan biosynthesis	7/233	12/1333	0.00163963	0.00632428
tps01212	Fatty acid metabolism	10/233	24/1333	0.00439927	0.0158374
tps00620	Pyruvate metabolism	10/233	25/1333	0.00622655	0.0210146
tps04145	Phagosome	12/233	33/1333	0.00686858	0.0218178
tps00480	Glutathione metabolism	11/233	30/1333	0.00892513	0.0267754
tps00220	Arginine biosynthesis	6/233	12/1333	0.00972413	0.027637
tps00520	Amino sugar and nucleotide sugar metabolism	9/233	23/1333	0.0110731	0.0284737
tps00900	Terpenoid backbone biosynthesis	9/233	23/1333	0.0110731	0.0284737
