# Supplementary material for: Differential gene expression patterns during gametophyte development provide insights into sex differentiation in the dioicous kelp Saccharina japonica
Source: BMC Plant Biol. 2021 Jul 14;21:335. doi: 10.1186/s12870-021-03117-z (PMC8278619; doi:10.1186/s12870-021-03117-z)
Supplement: Supplementary file 7 — Additional file 7: Table S7. Sex-specific genes of S. japonica at the different stages. [file 12870_2021_3117_MOESM7_ESM.xlsx]

## Sheet: Sheet1
Table S7 Sex-specific genes of S. japonica at the differental stages.
Gene_ID	Specifc expression in development stage	Gene_chr	Gene_description	Closest blastp match in Ectocarpus sp. CCAP1310/14	Closest blastp match in Ectocarpus sp. Ec32	Closest blastn match in Ectocarpus sp. E32
male specific genes
SJ00352	both	scaffold1026	PF03547:Membrane transport protein	CAB1096381.1	CBN76209.1	Ec-13_002450
SJ00353	both	scaffold1026	-	CAB1096379.1	CBN76207.1	Ec-13_002430
SJ00948	both	scaffold1081	PF00069:Protein kinase domain	CAB1101434.1	-	Ec-13_001910
SJ02875	both	scaffold1304	PF00293:NUDIX domain	CAB1120202.1	CBN80117.1	Ec-11_006020
SJ04462	both	scaffold1514	-	CAB1107942.1	CBJ31280.1	Ec-13_001410
SJ05808	both	scaffold1744	PF00505:HMG (high mobility group) box	CAB1103586.1	CBJ27392.1	Ec-13_001750
SJ06026	both	scaffold1781	-	CAB105233.1	CBJ28418.1	Ec-13_000710
SJ06071	both	scaffold1790	-		-
SJ08439	both	scaffold2287	-	CAB1117218.1	CBJ33761	Ec-00_008010
SJ09096	both	scaffold2454	-	CAB1118885.1	-	-
SJ09658	both	scaffold2635	-	-	CBJ33020.1	Ec-00_005050
SJ09659	both	scaffold2635	-	CAB1116115.1	CBJ33021.1	Ec-00_005060
SJ09771	both	scaffold262	PF00330:Aconitase family (aconitate hydratase)	CAB1111871.1	CBJ27408.1	-
SJ09772	both	scaffold262	-	CAB1107137.1	CBJ28452.1	-
SJ10505	both	scaffold2898	PF00330:Aconitase family (aconitate hydratase)	CAB1111871.1	CBJ27406.1	Ec-13_001950
SJ11436	both	scaffold3251	-	CAB1104363.1	-	-
SJ13167	both	scaffold378	-	-	-	-
SJ13168	both	scaffold378	-	-	-	-
SJ13170	both	scaffold378	PF12796:Ankyrin repeats (3 copies)	CAB1096690	CBJ28413	Ec-13_000660
SJ13335	both	scaffold4082	-	CAB1105735.1	-	-
SJ15018	both	scaffold4961	-	CAB1107787.1	CBJ31808	Ec-00_003920
SJ15019	both	scaffold4961	PF04827:Plant transposon protein	CAB1108520.1	CBJ31807	Ec-00_003910
SJ16150	both	scaffold5642	-	-	-	-
SJ16841	both	scaffold6097	-	-	-	-
SJ16842	both	scaffold6097	-	CAB1114062.1	CBJ33937	Ec-00_009740
SJ18463	both	scaffold65	-	CAB1100518.1	CBJ33937	Ec-00_009740
SJ18969	both	scaffold69	-	CAB1118092.1	CBN76265	Ec-13_002190
SJ18970	both	scaffold69	-	CAB1118093.1	-	-
SJ21771	both	scaffold907	-	CAB1107942.1	CBJ31280	Ec-13_001410
novel.1201	both	scaffold139	-	-	-	-
novel.1249	both	scaffold1406	-	-	-	-
novel.1344	both	scaffold1445	-	-	-	-
novel.1883	both	scaffold1695	-	-	-	-
novel.2077	both	scaffold1788	-	CAB1098202.1	-	-
novel.2157	both	scaffold182	-	-	-	-
novel.240	both	scaffold1047	-	-	-	-
novel.256	both	scaffold1050	-	-	-	-
novel.2780	both	scaffold2164	PF00330:Aconitase family (aconitate hydratase)	CAB1111871.1	CBJ27406	Ec-13_001950
novel.2794	both	scaffold2172	-	-	-	-
novel.2800	both	scaffold2185	-	CAB1099776.1	-	-
novel.2865	both	scaffold223	-	CAB1096695.1	CBJ28418	Ec-13_000710
novel.418	both	scaffold1101	-	-	-	-
novel.4787	both	scaffold4082	-	-	-	-
novel.5218	both	scaffold477	PF01008:Initiation factor 2 subunit family	CAB1110838.1	CBN80255	Ec-13_000510
novel.5545	both	scaffold5252	-	CAB1120202.1	CBN80117	Ec-11_006020
novel.5961	both	scaffold595	-	-	-	-
novel.608	both	scaffold1169	-	-	-	-
novel.7488	both	scaffold907	-	CAB1107029.1	-	-
novel.7677	both	scaffold954	-	-	-	-
novel.7743	both	scaffold9746	-	CAB1107731.1	-	-
novel.842	both	scaffold1243	-	CAB1114673.1	-	-
SJ02535	immature	scaffold1267	-	-	-	-
SJ03936	immature	scaffold1441	PF00642:Zinc finger C-x8-C-x5-C-x3-H type (and similar)	CAB1112773.1	-	-
SJ05497	immature	scaffold1690	-	CAB1102718.1	-	-
SJ05501	immature	scaffold1695	-	-	-	-
SJ07879	immature	scaffold2149	-	-	-	Ec-02_001830
SJ07951	immature	scaffold2172	PF00665:Integrase core domain|PF00078:Reverse transcriptase (RNA-dependent DNA polymerase)	CAB1101145.1	-	-
SJ08288	immature	scaffold2249	-	CAB1115918.1	CBJ33031	Ec-00_005130
SJ11857	immature	scaffold3413	-	CAB1109895.1	CBJ31056	Ec-20_004900
SJ12848	immature	scaffold3844	-	CAB1108758.1	CBJ33492	Ec-00_006460
SJ14479	immature	scaffold438	-	CAB1099325.1	CBJ33594	Ec-03_000110
SJ16548	immature	scaffold5878	-	-	-	-
SJ21907	immature	scaffold921	-	CAB1096671.1	CBJ30298	Ec-10_002320
novel.1162	immature	scaffold1377	-	-	-	-
novel.1163	immature	scaffold1377	-	-	-	-
novel.1333	immature	scaffold1441	PF01008:Initiation factor 2 subunit family	CAB1110838.1	CBN80255	Ec-13_000510
novel.2070	immature	scaffold1783	-	-	-	-
novel.2075	immature	scaffold1788	-	CAB1107731.1	-	-
novel.258	immature	scaffold1050	-	-	-	-
novel.2601	immature	scaffold2057	-	CAB1100631.1	CBJ34137	Ec-00_000370
novel.3121	immature	scaffold2380	PF03737:Aldolase/RraA	CAB1118078.1	-	-
novel.3158	immature	scaffold2402	-		CBJ28418	Ec-13_000710
novel.357	immature	scaffold1078	-	-	-	-
novel.5019	immature	scaffold444	-	-	-	-
novel.7413	immature	scaffold8957	-	-	-	-
novel.840	immature	scaffold1243	-	CAB1099509.1	-	-
novel.938	immature	scaffold1288	-	-	-	-
SJ00260	mature	scaffold1014	-	CAB1121062.1	CBN78676	Ec-06_001970
SJ00434	mature	scaffold1033	-	CAB1100852.1	-	-
SJ00566	mature	scaffold1047	-	CAB1111193.1	-	-
SJ00655	mature	scaffold1054	PF04519:Polymer-forming cytoskeletal	CAB1099890.1	CBN79461	Ec-13_000300
SJ00949	mature	scaffold1081	-	CAB1106512.1	-	-
SJ02534	mature	scaffold1267	-	-	CBJ28418	Ec-13_000710
SJ03934	mature	scaffold1441	-	CAB1104077.1	-	-
SJ04637	mature	scaffold1550	-	CAB1100596.1	-	-
SJ06029	mature	scaffold1783	-	CAB1109101.1	CBJ32913	Ec-06_009140
SJ06319	mature	scaffold1833	PF00642:Zinc finger C-x8-C-x5-C-x3-H type (and similar)	CAB1112773.1	-	-
SJ07148	mature	scaffold2012	-	CAB1100596.1	-
SJ09095	mature	scaffold2454	-	CAB1100518.1	CBJ33937	Ec-00_009740
SJ09660	mature	scaffold2635	-	CAB1113750.1	CBJ31533	11_003490
SJ09691	mature	scaffold2643	-		-	-
SJ09734	mature	scaffold26	-	CAB1107092.1	CBN74773	Ec-02_003950
SJ09790	mature	scaffold262	-	CAB1110666.1	-	-
SJ10183	mature	scaffold2802	-	CAB1105735.1	CBJ33761	Ec-00_008010
SJ10302	mature	scaffold279	-	CAB1108497.1	-	-
SJ11187	mature	scaffold3154	-	-	-	-
SJ12095	mature	scaffold3512	-	-	-	-
SJ12849	mature	scaffold3844	-	CAB1108759.1	CBN79301	Ec-26_003620
SJ13166	mature	scaffold378	-	CAB1116629.1	-	-
SJ14419	mature	scaffold434	-	-	-	-
SJ18462	mature	scaffold65	-	CAB1105885.1	CBJ27636	Ec-26_000070
SJ18722	mature	scaffold67	PF05699:hAT family C-terminal dimerisation region	CAB1108392.1	CBN78491	-
SJ21301	mature	scaffold870	-	-	CBJ48763	Ec-16_002080
novel.1877	mature	scaffold1689	-	CAB1100669.1	-	-
novel.191	mature	scaffold1033	-	-	-	-
novel.2180	mature	scaffold1833	-	-	CBJ28418	Ec-13_000710
novel.2338	mature	scaffold1914	PF13855:Leucine rich repeat	-	CBN78373	Ec-01_001800
novel.2417	mature	scaffold1972	PF00063:Myosin head (motor domain)	-	CBJ31129	-
novel.270	mature	scaffold1054	-	-	-	-
novel.2789	mature	scaffold2170	-	CAB1106532.1	CBN80255	Ec-13_000510
novel.2804	mature	scaffold2185	-	CAB1103754.1	-	-
novel.3088	mature	scaffold2368	-	-	-	-
novel.3308	mature	scaffold251	-	-	-	-
novel.3486	mature	scaffold2643	-	CAB1096514.1	-	-
novel.3851	mature	scaffold2946	-	-	-	-
novel.4223	mature	scaffold3334	-	CAB1113303.1	-	-
novel.4224	mature	scaffold3334	-	-	-	-
novel.4269	mature	scaffold34	-	-	-	-
novel.4270	mature	scaffold34	-	-	-	-
novel.4277	mature	scaffold34	-	-	CBJ27933	Ec-12_001270
novel.4940	mature	scaffold432	-	CAB1342093.1	-	-
novel.5214	mature	scaffold477	-	CAB1112773.1	-	-
novel.5216	mature	scaffold477	-	-	-	-
novel.5808	mature	scaffold5698	-	-	-	-
novel.6240	mature	scaffold6458	-	-	CBN77024	Ec-17_002250
novel.6396	mature	scaffold677	-	CAB1107731.1	-	-
novel.7097	mature	scaffold8241	PF08393:Dynein heavy chain, N-terminal region 2	CAB1110809.1	CBJ30094	Ec-25_001350
novel.7407	mature	scaffold894	-	CAB1109531.1	CBN77023	Ec-17_002230
novel.7783	mature	scaffold983	-	-	-	-
female specific genes
novel.7290	both	scaffold867	-
SJ07971	immature	scaffold2180	-	CAB1120713.1	CBJ33892.1	Ec-00_009210
SJ02107	immature	scaffold121	PF13229:Right handed beta helix region (FirrV-1-B30 precursor/alginate lyase)	CAB1115742.1	CBJ32331.1	Ec-13_002640
SJ13543	immature	scaffold395	-	CAB1098344.1	CBJ31197.1	Ec-03_002910
SJ04168	immature	scaffold1481	-	CAB1115825.1	CBJ33843.1	Ec-02_000560
SJ01519	immature	scaffold1145	-	CAB1105566.1	-	-
SJ15588	immature	scaffold49	-	CAB1120459.1	CBJ33132.1	Ec-19_002200
SJ04657	mature	scaffold155	-	CAB1097587.1	CBJ48842.1	Ec-09_004430
SJ12036	mature	scaffold3485	-	CAB1101600.1	CBJ30893.1	Ec-23_004050
SJ13050	mature	scaffold372	-	CAB1120459.1	CBJ33132.1	Ec-19_002200
SJ19289	mature	scaffold712	-	CAB1115047.1	CBN74763.1	Ec-02_003860
novel.1518	mature	scaffold15018	-	-	-	-
novel.4007	mature	scaffold3097	-	-	-	-
