# Supplementary material for: Differential gene expression patterns during gametophyte development provide insights into sex differentiation in the dioicous kelp Saccharina japonica
Source: BMC Plant Biol. 2021 Jul 14;21:335. doi: 10.1186/s12870-021-03117-z (PMC8278619; doi:10.1186/s12870-021-03117-z)
Supplement: Supplementary file 8 — Additional file 8: Table S8. Information on gametophytes used in this study. [file 12870_2021_3117_MOESM8_ESM.xlsx]

## Sheet: Sheet1
Table S8 Information of gametophytes used in this study.
Sample name	Strain name	Year of isolation	Sporophyte collection location	Variety name
SIm1	varietyA_00_♂1	2000	Yantai, Shandong	901
	varietyB_96_♂1	1996	Yantai, Shandong	Zaohoucheng
	varietyC_06_♂1	2006	Rongcheng, Shandong	Benniu
	varietyD_10_♂1	2010	Rongcheng, Shandong	Lianza No. 1
	varietyE_13_♂1	2013	Rongcheng, Shandong	Dongfang No.6
	varietyE_13_♂2	2013	Rongcheng, Shandong	Dongfang No.6
	varietyE_14_♂1	2014	Rongcheng, Shandong	Dongfang No.6
	varietyE_14_♂2	2014	Rongcheng, Shandong	Dongfang No.6
	varietyF_09_♂1	2009	Rongcheng, Shandong	Dongfang No.7
	varietyF_10_♂1	2010	Rongcheng, Shandong	Dongfang No.7
	varietyF_10_♂2	2010	Rongcheng, Shandong	Dongfang No.7
	varietyF_11_♂1	2011	Rongcheng, Shandong	Dongfang No.7
SIm2	varietyA_96_♂1	1996	Yantai, Shandong	901
	varietyG_03_♂1	2003	Dalian, Liaoning	Dongfang No.3
	varietyC_06_♂2	2006	Rongcheng, Shandong	Benniu
	varietyD_10_♂2	2010	Rongcheng, Shandong	Lianza No. 1
	varietyE_13_♂3	2013	Rongcheng, Shandong	Dongfang No.6
	varietyE_13_♂4	2013	Rongcheng, Shandong	Dongfang No.6
	varietyE_14_♂3	2014	Rongcheng, Shandong	Dongfang No.6
	varietyE_14_♂4	2014	Rongcheng, Shandong	Dongfang No.6
	varietyF_10_♂3	2010	Rongcheng, Shandong	Dongfang No.7
	varietyF_10_♂4	2010	Rongcheng, Shandong	Dongfang No.7
	varietyF_10_♂5	2010	Rongcheng, Shandong	Dongfang No.7
	varietyF_11_♂2	2011	Rongcheng, Shandong	Dongfang No.7
SIm3	varietyA_96_♂2	1996	Yantai, Shandong	901
	varietyG_03_♂2	2003	Dalian, Liaoning	Dongfang No.3
	varietyC_06_♂3	2006	Rongcheng, Shandong	Benniu
	varietyE_13_♂5	2013	Rongcheng, Shandong	Dongfang No.6
	varietyE_13_♂6	2013	Rongcheng, Shandong	Dongfang No.6
	varietyE_14_♂5	2014	Rongcheng, Shandong	Dongfang No.6
	varietyE_14_♂6	2014	Rongcheng, Shandong	Dongfang No.6
	varietyE_14_♂7	2014	Rongcheng, Shandong	Dongfang No.6
	varietyF_10_♂6	2010	Rongcheng, Shandong	Dongfang No.7
	varietyF_10_♂7	2010	Rongcheng, Shandong	Dongfang No.7
	varietyF_10_♂8	2010	Rongcheng, Shandong	Dongfang No.7
	varietyF_11_♂3	2011	Rongcheng, Shandong	Dongfang No.7
SIf1	varietyA_96_♀1	1996	Yantai, Shandong	901
	varietyA_99_♀1	1999	Yantai, Shandong	901
	varietyD_10_♀1	2010	Rongcheng, Shandong	Lianza No. 1
	varietyE_13_♀1	2013	Rongcheng, Shandong	Dongfang No.6
	varietyE_14_♀1	2014	Rongcheng, Shandong	Dongfang No.6
	varietyE_14_♀2	2014	Rongcheng, Shandong	Dongfang No.6
	varietyE_14_♀3	2014	Rongcheng, Shandong	Dongfang No.6
	varietyE_14_♀4	2014	Rongcheng, Shandong	Dongfang No.6
	varietyF_09_♀1	2009	Rongcheng, Shandong	Dongfang No.7
	varietyF_10_♀1	2010	Rongcheng, Shandong	Dongfang No.7
	varietyF_10_♀2	2010	Rongcheng, Shandong	Dongfang No.7
	varietyF_11_♀1	2011	Rongcheng, Shandong	Dongfang No.7
SIf2	varietyA_00_♀1	2000	Yantai, Shandong	901
	varietyG_03_♀1	2003	Dalian, Liaoning	Dongfang No.3
	varietyD_10_♀2	2010	Rongcheng, Shandong	Lianza No. 1
	varietyE_13_♀2	2013	Rongcheng, Shandong	Dongfang No.6
	varietyE_14_♀5	2014	Rongcheng, Shandong	Dongfang No.6
	varietyE_14_♀6	2014	Rongcheng, Shandong	Dongfang No.6
	varietyE_14_♀7	2014	Rongcheng, Shandong	Dongfang No.6
	varietyE_14_♀8	2014	Rongcheng, Shandong	Dongfang No.6
	varietyF_09_♀2	2009	Rongcheng, Shandong	Dongfang No.7
	varietyF_10_♀3	2010	Rongcheng, Shandong	Dongfang No.7
	varietyF_10_♀4	2010	Rongcheng, Shandong	Dongfang No.7
	varietyF_11_♀2	2011	Rongcheng, Shandong	Dongfang No.7
SIf3	varietyB_96_♀1	1996	Yantai, Shandong	Zaohoucheng
	varietyC_06_♀1	2006	Rongcheng, Shandong	Benniu
	varietyD_10_♀3	2010	Rongcheng, Shandong	Lianza No. 1
	varietyE_13_♀3	2013	Rongcheng, Shandong	Dongfang No.6
	varietyE_14_♀9	2014	Rongcheng, Shandong	Dongfang No.6
	varietyE_14_♀10	2014	Rongcheng, Shandong	Dongfang No.6
	varietyE_14_♀11	2014	Rongcheng, Shandong	Dongfang No.6
	varietyF_09_♀3	2009	Rongcheng, Shandong	Dongfang No.7
	varietyF_10_♀5	2010	Rongcheng, Shandong	Dongfang No.7
	varietyF_10_♀6	2010	Rongcheng, Shandong	Dongfang No.7
	varietyF_11_♀3	2011	Rongcheng, Shandong	Dongfang No.7
	varietyF_11_♀4	2011	Rongcheng, Shandong	Dongfang No.7
