# Supplementary material for: Differential gene expression patterns during gametophyte development provide insights into sex differentiation in the dioicous kelp Saccharina japonica
Source: BMC Plant Biol. 2021 Jul 14;21:335. doi: 10.1186/s12870-021-03117-z (PMC8278619; doi:10.1186/s12870-021-03117-z)
Supplement: Supplementary file 17 — Additional file 17. Annotation information of new predicted genes in this study. [file 12870_2021_3117_MOESM17_ESM.gtf]

scaffold1	StringTie	transcript	119518	121958	.	+	.	transcript_id "novel.1.1"; gene_id "novel.1";
scaffold1	StringTie	exon	119518	121958	.	+	.	transcript_id "novel.1.1"; gene_id "novel.1";
scaffold1	StringTie	transcript	154991	157852	.	+	.	transcript_id "novel.2.1"; gene_id "novel.2";
scaffold1	StringTie	exon	154991	157852	.	+	.	transcript_id "novel.2.1"; gene_id "novel.2";
scaffold1	StringTie	transcript	424125	425703	.	+	.	transcript_id "novel.3.1"; gene_id "novel.3";
scaffold1	StringTie	exon	424125	425703	.	+	.	transcript_id "novel.3.1"; gene_id "novel.3";
scaffold1	StringTie	transcript	427208	428390	.	+	.	transcript_id "novel.4.1"; gene_id "novel.4";
scaffold1	StringTie	exon	427208	428390	.	+	.	transcript_id "novel.4.1"; gene_id "novel.4";
scaffold1	StringTie	transcript	559047	559661	.	+	.	transcript_id "novel.5.1"; gene_id "novel.5";
scaffold1	StringTie	exon	559047	559570	.	+	.	transcript_id "novel.5.1"; gene_id "novel.5";
scaffold1	StringTie	exon	559625	559661	.	+	.	transcript_id "novel.5.1"; gene_id "novel.5";
scaffold1	StringTie	transcript	758463	772082	.	+	.	transcript_id "novel.6.1"; gene_id "novel.6";
scaffold1	StringTie	exon	758463	758650	.	+	.	transcript_id "novel.6.1"; gene_id "novel.6";
scaffold1	StringTie	exon	761883	761957	.	+	.	transcript_id "novel.6.1"; gene_id "novel.6";
scaffold1	StringTie	exon	768650	768775	.	+	.	transcript_id "novel.6.1"; gene_id "novel.6";
scaffold1	StringTie	exon	769483	769905	.	+	.	transcript_id "novel.6.1"; gene_id "novel.6";
scaffold1	StringTie	exon	770868	772082	.	+	.	transcript_id "novel.6.1"; gene_id "novel.6";
scaffold1	StringTie	transcript	760055	763182	.	+	.	transcript_id "novel.6.2"; gene_id "novel.6";
scaffold1	StringTie	exon	760055	761092	.	+	.	transcript_id "novel.6.2"; gene_id "novel.6";
scaffold1	StringTie	exon	762618	763182	.	+	.	transcript_id "novel.6.2"; gene_id "novel.6";
scaffold1	StringTie	transcript	774044	776531	.	+	.	transcript_id "novel.7.1"; gene_id "novel.7";
scaffold1	StringTie	exon	774044	774967	.	+	.	transcript_id "novel.7.1"; gene_id "novel.7";
scaffold1	StringTie	exon	775153	776531	.	+	.	transcript_id "novel.7.1"; gene_id "novel.7";
scaffold1	StringTie	transcript	779375	780320	.	+	.	transcript_id "novel.8.1"; gene_id "novel.8";
scaffold1	StringTie	exon	779375	780035	.	+	.	transcript_id "novel.8.1"; gene_id "novel.8";
scaffold1	StringTie	exon	780066	780320	.	+	.	transcript_id "novel.8.1"; gene_id "novel.8";
scaffold1	StringTie	transcript	871193	872408	.	+	.	transcript_id "novel.9.1"; gene_id "novel.9";
scaffold1	StringTie	exon	871193	872408	.	+	.	transcript_id "novel.9.1"; gene_id "novel.9";
scaffold1	StringTie	transcript	894672	907681	.	+	.	transcript_id "novel.10.1"; gene_id "novel.10";
scaffold1	StringTie	exon	894672	895071	.	+	.	transcript_id "novel.10.1"; gene_id "novel.10";
scaffold1	StringTie	exon	896899	897026	.	+	.	transcript_id "novel.10.1"; gene_id "novel.10";
scaffold1	StringTie	exon	903369	903465	.	+	.	transcript_id "novel.10.1"; gene_id "novel.10";
scaffold1	StringTie	exon	906105	906176	.	+	.	transcript_id "novel.10.1"; gene_id "novel.10";
scaffold1	StringTie	exon	906698	907681	.	+	.	transcript_id "novel.10.1"; gene_id "novel.10";
scaffold1	StringTie	transcript	894747	918638	.	+	.	transcript_id "novel.10.2"; gene_id "novel.10";
scaffold1	StringTie	exon	894747	895071	.	+	.	transcript_id "novel.10.2"; gene_id "novel.10";
scaffold1	StringTie	exon	896899	897026	.	+	.	transcript_id "novel.10.2"; gene_id "novel.10";
scaffold1	StringTie	exon	912757	913131	.	+	.	transcript_id "novel.10.2"; gene_id "novel.10";
scaffold1	StringTie	exon	913213	917149	.	+	.	transcript_id "novel.10.2"; gene_id "novel.10";
scaffold1	StringTie	exon	917734	918638	.	+	.	transcript_id "novel.10.2"; gene_id "novel.10";
scaffold1	StringTie	transcript	894747	922428	.	+	.	transcript_id "novel.10.3"; gene_id "novel.10";
scaffold1	StringTie	exon	894747	895071	.	+	.	transcript_id "novel.10.3"; gene_id "novel.10";
scaffold1	StringTie	exon	896899	897026	.	+	.	transcript_id "novel.10.3"; gene_id "novel.10";
scaffold1	StringTie	exon	912757	917149	.	+	.	transcript_id "novel.10.3"; gene_id "novel.10";
scaffold1	StringTie	exon	917734	922428	.	+	.	transcript_id "novel.10.3"; gene_id "novel.10";
scaffold1	StringTie	transcript	912728	918652	.	+	.	transcript_id "novel.10.4"; gene_id "novel.10";
scaffold1	StringTie	exon	912728	913090	.	+	.	transcript_id "novel.10.4"; gene_id "novel.10";
scaffold1	StringTie	exon	913118	917149	.	+	.	transcript_id "novel.10.4"; gene_id "novel.10";
scaffold1	StringTie	exon	917734	918652	.	+	.	transcript_id "novel.10.4"; gene_id "novel.10";
scaffold1	StringTie	transcript	1454916	1455867	.	+	.	transcript_id "novel.11.1"; gene_id "novel.11";
scaffold1	StringTie	exon	1454916	1455867	.	+	.	transcript_id "novel.11.1"; gene_id "novel.11";
scaffold1	StringTie	transcript	1454931	1455867	.	+	.	transcript_id "novel.11.2"; gene_id "novel.11";
scaffold1	StringTie	exon	1454931	1455363	.	+	.	transcript_id "novel.11.2"; gene_id "novel.11";
scaffold1	StringTie	exon	1455688	1455867	.	+	.	transcript_id "novel.11.2"; gene_id "novel.11";
scaffold1	StringTie	transcript	1454934	1455867	.	+	.	transcript_id "novel.11.3"; gene_id "novel.11";
scaffold1	StringTie	exon	1454934	1455338	.	+	.	transcript_id "novel.11.3"; gene_id "novel.11";
scaffold1	StringTie	exon	1455678	1455867	.	+	.	transcript_id "novel.11.3"; gene_id "novel.11";
scaffold1	StringTie	transcript	3532	18739	.	-	.	transcript_id "novel.12.1"; gene_id "novel.12";
scaffold1	StringTie	exon	3532	3681	.	-	.	transcript_id "novel.12.1"; gene_id "novel.12";
scaffold1	StringTie	exon	15973	16169	.	-	.	transcript_id "novel.12.1"; gene_id "novel.12";
scaffold1	StringTie	exon	16970	18739	.	-	.	transcript_id "novel.12.1"; gene_id "novel.12";
scaffold1	StringTie	transcript	61799	75789	.	-	.	transcript_id "novel.13.1"; gene_id "novel.13";
scaffold1	StringTie	exon	61799	63489	.	-	.	transcript_id "novel.13.1"; gene_id "novel.13";
scaffold1	StringTie	exon	63699	63819	.	-	.	transcript_id "novel.13.1"; gene_id "novel.13";
scaffold1	StringTie	exon	73185	73545	.	-	.	transcript_id "novel.13.1"; gene_id "novel.13";
scaffold1	StringTie	exon	75090	75789	.	-	.	transcript_id "novel.13.1"; gene_id "novel.13";
scaffold1	StringTie	transcript	79055	90494	.	-	.	transcript_id "novel.14.1"; gene_id "novel.14";
scaffold1	StringTie	exon	79055	82330	.	-	.	transcript_id "novel.14.1"; gene_id "novel.14";
scaffold1	StringTie	exon	82922	83062	.	-	.	transcript_id "novel.14.1"; gene_id "novel.14";
scaffold1	StringTie	exon	83484	83693	.	-	.	transcript_id "novel.14.1"; gene_id "novel.14";
scaffold1	StringTie	exon	84501	85025	.	-	.	transcript_id "novel.14.1"; gene_id "novel.14";
scaffold1	StringTie	exon	85755	85952	.	-	.	transcript_id "novel.14.1"; gene_id "novel.14";
scaffold1	StringTie	exon	87080	87241	.	-	.	transcript_id "novel.14.1"; gene_id "novel.14";
scaffold1	StringTie	exon	89959	90494	.	-	.	transcript_id "novel.14.1"; gene_id "novel.14";
scaffold1	StringTie	transcript	79091	90419	.	-	.	transcript_id "novel.14.2"; gene_id "novel.14";
scaffold1	StringTie	exon	79091	82330	.	-	.	transcript_id "novel.14.2"; gene_id "novel.14";
scaffold1	StringTie	exon	82922	83100	.	-	.	transcript_id "novel.14.2"; gene_id "novel.14";
scaffold1	StringTie	exon	83484	83693	.	-	.	transcript_id "novel.14.2"; gene_id "novel.14";
scaffold1	StringTie	exon	84501	85025	.	-	.	transcript_id "novel.14.2"; gene_id "novel.14";
scaffold1	StringTie	exon	85755	85952	.	-	.	transcript_id "novel.14.2"; gene_id "novel.14";
scaffold1	StringTie	exon	89959	90419	.	-	.	transcript_id "novel.14.2"; gene_id "novel.14";
scaffold1	StringTie	transcript	79171	90580	.	-	.	transcript_id "novel.14.3"; gene_id "novel.14";
scaffold1	StringTie	exon	79171	82330	.	-	.	transcript_id "novel.14.3"; gene_id "novel.14";
scaffold1	StringTie	exon	82922	83062	.	-	.	transcript_id "novel.14.3"; gene_id "novel.14";
scaffold1	StringTie	exon	83484	83693	.	-	.	transcript_id "novel.14.3"; gene_id "novel.14";
scaffold1	StringTie	exon	84501	85025	.	-	.	transcript_id "novel.14.3"; gene_id "novel.14";
scaffold1	StringTie	exon	85755	85952	.	-	.	transcript_id "novel.14.3"; gene_id "novel.14";
scaffold1	StringTie	exon	89959	90580	.	-	.	transcript_id "novel.14.3"; gene_id "novel.14";
scaffold1	StringTie	transcript	208273	209193	.	-	.	transcript_id "novel.15.1"; gene_id "novel.15";
scaffold1	StringTie	exon	208273	208461	.	-	.	transcript_id "novel.15.1"; gene_id "novel.15";
scaffold1	StringTie	exon	209053	209193	.	-	.	transcript_id "novel.15.1"; gene_id "novel.15";
scaffold1	StringTie	transcript	421640	423344	.	-	.	transcript_id "novel.16.1"; gene_id "novel.16";
scaffold1	StringTie	exon	421640	422571	.	-	.	transcript_id "novel.16.1"; gene_id "novel.16";
scaffold1	StringTie	exon	422660	423344	.	-	.	transcript_id "novel.16.1"; gene_id "novel.16";
scaffold1	StringTie	transcript	424684	425703	.	-	.	transcript_id "novel.17.1"; gene_id "novel.17";
scaffold1	StringTie	exon	424684	425393	.	-	.	transcript_id "novel.17.1"; gene_id "novel.17";
scaffold1	StringTie	exon	425491	425703	.	-	.	transcript_id "novel.17.1"; gene_id "novel.17";
scaffold1	StringTie	transcript	425775	429043	.	-	.	transcript_id "novel.18.1"; gene_id "novel.18";
scaffold1	StringTie	exon	425775	426615	.	-	.	transcript_id "novel.18.1"; gene_id "novel.18";
scaffold1	StringTie	exon	428741	429043	.	-	.	transcript_id "novel.18.1"; gene_id "novel.18";
scaffold1	StringTie	transcript	760055	763182	.	-	.	transcript_id "novel.19.1"; gene_id "novel.19";
scaffold1	StringTie	exon	760055	761134	.	-	.	transcript_id "novel.19.1"; gene_id "novel.19";
scaffold1	StringTie	exon	762660	763182	.	-	.	transcript_id "novel.19.1"; gene_id "novel.19";
scaffold1	StringTie	transcript	760184	763182	.	-	.	transcript_id "novel.19.2"; gene_id "novel.19";
scaffold1	StringTie	exon	760184	761641	.	-	.	transcript_id "novel.19.2"; gene_id "novel.19";
scaffold1	StringTie	exon	762925	763182	.	-	.	transcript_id "novel.19.2"; gene_id "novel.19";
scaffold1	StringTie	transcript	760245	763182	.	-	.	transcript_id "novel.19.3"; gene_id "novel.19";
scaffold1	StringTie	exon	760245	761407	.	-	.	transcript_id "novel.19.3"; gene_id "novel.19";
scaffold1	StringTie	exon	762921	763182	.	-	.	transcript_id "novel.19.3"; gene_id "novel.19";
scaffold1	StringTie	transcript	774096	776531	.	-	.	transcript_id "novel.20.1"; gene_id "novel.20";
scaffold1	StringTie	exon	774096	775065	.	-	.	transcript_id "novel.20.1"; gene_id "novel.20";
scaffold1	StringTie	exon	775390	776531	.	-	.	transcript_id "novel.20.1"; gene_id "novel.20";
scaffold1	StringTie	transcript	778238	779000	.	-	.	transcript_id "novel.21.1"; gene_id "novel.21";
scaffold1	StringTie	exon	778238	778539	.	-	.	transcript_id "novel.21.1"; gene_id "novel.21";
scaffold1	StringTie	exon	778797	779000	.	-	.	transcript_id "novel.21.1"; gene_id "novel.21";
scaffold1	StringTie	transcript	826523	829631	.	-	.	transcript_id "novel.22.1"; gene_id "novel.22";
scaffold1	StringTie	exon	826523	829631	.	-	.	transcript_id "novel.22.1"; gene_id "novel.22";
scaffold1	StringTie	transcript	867256	869021	.	-	.	transcript_id "novel.23.1"; gene_id "novel.23";
scaffold1	StringTie	exon	867256	867645	.	-	.	transcript_id "novel.23.1"; gene_id "novel.23";
scaffold1	StringTie	exon	868494	869021	.	-	.	transcript_id "novel.23.1"; gene_id "novel.23";
scaffold1	StringTie	transcript	1118455	1118912	.	-	.	transcript_id "novel.24.1"; gene_id "novel.24";
scaffold1	StringTie	exon	1118455	1118912	.	-	.	transcript_id "novel.24.1"; gene_id "novel.24";
scaffold1	StringTie	transcript	1123525	1126585	.	-	.	transcript_id "novel.25.1"; gene_id "novel.25";
scaffold1	StringTie	exon	1123525	1123990	.	-	.	transcript_id "novel.25.1"; gene_id "novel.25";
scaffold1	StringTie	exon	1124017	1125119	.	-	.	transcript_id "novel.25.1"; gene_id "novel.25";
scaffold1	StringTie	exon	1125561	1126585	.	-	.	transcript_id "novel.25.1"; gene_id "novel.25";
scaffold1	StringTie	transcript	1123525	1126587	.	-	.	transcript_id "novel.25.2"; gene_id "novel.25";
scaffold1	StringTie	exon	1123525	1125119	.	-	.	transcript_id "novel.25.2"; gene_id "novel.25";
scaffold1	StringTie	exon	1125561	1126587	.	-	.	transcript_id "novel.25.2"; gene_id "novel.25";
scaffold1	StringTie	transcript	1200258	1202390	.	-	.	transcript_id "novel.26.1"; gene_id "novel.26";
scaffold1	StringTie	exon	1200258	1202390	.	-	.	transcript_id "novel.26.1"; gene_id "novel.26";
scaffold1	StringTie	transcript	1279159	1282256	.	-	.	transcript_id "novel.27.1"; gene_id "novel.27";
scaffold1	StringTie	exon	1279159	1282256	.	-	.	transcript_id "novel.27.1"; gene_id "novel.27";
scaffold1	StringTie	transcript	1283937	1285374	.	-	.	transcript_id "novel.28.1"; gene_id "novel.28";
scaffold1	StringTie	exon	1283937	1284544	.	-	.	transcript_id "novel.28.1"; gene_id "novel.28";
scaffold1	StringTie	exon	1284618	1285374	.	-	.	transcript_id "novel.28.1"; gene_id "novel.28";
scaffold1	StringTie	transcript	1369532	1386865	.	-	.	transcript_id "novel.29.1"; gene_id "novel.29";
scaffold1	StringTie	exon	1369532	1371593	.	-	.	transcript_id "novel.29.1"; gene_id "novel.29";
scaffold1	StringTie	exon	1372607	1372772	.	-	.	transcript_id "novel.29.1"; gene_id "novel.29";
scaffold1	StringTie	exon	1373822	1373961	.	-	.	transcript_id "novel.29.1"; gene_id "novel.29";
scaffold1	StringTie	exon	1375667	1375745	.	-	.	transcript_id "novel.29.1"; gene_id "novel.29";
scaffold1	StringTie	exon	1376969	1377088	.	-	.	transcript_id "novel.29.1"; gene_id "novel.29";
scaffold1	StringTie	exon	1377669	1378702	.	-	.	transcript_id "novel.29.1"; gene_id "novel.29";
scaffold1	StringTie	exon	1379773	1379947	.	-	.	transcript_id "novel.29.1"; gene_id "novel.29";
scaffold1	StringTie	exon	1380703	1380818	.	-	.	transcript_id "novel.29.1"; gene_id "novel.29";
scaffold1	StringTie	exon	1384850	1384933	.	-	.	transcript_id "novel.29.1"; gene_id "novel.29";
scaffold1	StringTie	exon	1386396	1386865	.	-	.	transcript_id "novel.29.1"; gene_id "novel.29";
scaffold1	StringTie	transcript	1369566	1386910	.	-	.	transcript_id "novel.29.2"; gene_id "novel.29";
scaffold1	StringTie	exon	1369566	1371593	.	-	.	transcript_id "novel.29.2"; gene_id "novel.29";
scaffold1	StringTie	exon	1372607	1372772	.	-	.	transcript_id "novel.29.2"; gene_id "novel.29";
scaffold1	StringTie	exon	1373822	1373961	.	-	.	transcript_id "novel.29.2"; gene_id "novel.29";
scaffold1	StringTie	exon	1375667	1375745	.	-	.	transcript_id "novel.29.2"; gene_id "novel.29";
scaffold1	StringTie	exon	1376969	1377091	.	-	.	transcript_id "novel.29.2"; gene_id "novel.29";
scaffold1	StringTie	exon	1377669	1378702	.	-	.	transcript_id "novel.29.2"; gene_id "novel.29";
scaffold1	StringTie	exon	1379773	1379947	.	-	.	transcript_id "novel.29.2"; gene_id "novel.29";
scaffold1	StringTie	exon	1380703	1380818	.	-	.	transcript_id "novel.29.2"; gene_id "novel.29";
scaffold1	StringTie	exon	1384850	1384933	.	-	.	transcript_id "novel.29.2"; gene_id "novel.29";
scaffold1	StringTie	exon	1386396	1386910	.	-	.	transcript_id "novel.29.2"; gene_id "novel.29";
scaffold1	StringTie	transcript	1454931	1455856	.	-	.	transcript_id "novel.30.1"; gene_id "novel.30";
scaffold1	StringTie	exon	1454931	1455326	.	-	.	transcript_id "novel.30.1"; gene_id "novel.30";
scaffold1	StringTie	exon	1455666	1455856	.	-	.	transcript_id "novel.30.1"; gene_id "novel.30";
scaffold1	StringTie	transcript	1464559	1466929	.	-	.	transcript_id "novel.31.1"; gene_id "novel.31";
scaffold1	StringTie	exon	1464559	1466929	.	-	.	transcript_id "novel.31.1"; gene_id "novel.31";
scaffold10	StringTie	transcript	66722	67746	.	+	.	transcript_id "novel.32.1"; gene_id "novel.32";
scaffold10	StringTie	exon	66722	67746	.	+	.	transcript_id "novel.32.1"; gene_id "novel.32";
scaffold10	StringTie	transcript	148195	151811	.	+	.	transcript_id "novel.33.1"; gene_id "novel.33";
scaffold10	StringTie	exon	148195	148777	.	+	.	transcript_id "novel.33.1"; gene_id "novel.33";
scaffold10	StringTie	exon	151300	151811	.	+	.	transcript_id "novel.33.1"; gene_id "novel.33";
scaffold10	StringTie	transcript	167902	178257	.	+	.	transcript_id "novel.34.1"; gene_id "novel.34";
scaffold10	StringTie	exon	167902	178257	.	+	.	transcript_id "novel.34.1"; gene_id "novel.34";
scaffold10	StringTie	transcript	183380	186170	.	+	.	transcript_id "novel.35.1"; gene_id "novel.35";
scaffold10	StringTie	exon	183380	186170	.	+	.	transcript_id "novel.35.1"; gene_id "novel.35";
scaffold10	StringTie	transcript	400853	414652	.	+	.	transcript_id "novel.36.1"; gene_id "novel.36";
scaffold10	StringTie	exon	400853	400956	.	+	.	transcript_id "novel.36.1"; gene_id "novel.36";
scaffold10	StringTie	exon	401245	401307	.	+	.	transcript_id "novel.36.1"; gene_id "novel.36";
scaffold10	StringTie	exon	402015	402084	.	+	.	transcript_id "novel.36.1"; gene_id "novel.36";
scaffold10	StringTie	exon	403068	403192	.	+	.	transcript_id "novel.36.1"; gene_id "novel.36";
scaffold10	StringTie	exon	404491	404708	.	+	.	transcript_id "novel.36.1"; gene_id "novel.36";
scaffold10	StringTie	exon	412637	414652	.	+	.	transcript_id "novel.36.1"; gene_id "novel.36";
scaffold10	StringTie	transcript	400862	414653	.	+	.	transcript_id "novel.36.2"; gene_id "novel.36";
scaffold10	StringTie	exon	400862	400956	.	+	.	transcript_id "novel.36.2"; gene_id "novel.36";
scaffold10	StringTie	exon	401245	401307	.	+	.	transcript_id "novel.36.2"; gene_id "novel.36";
scaffold10	StringTie	exon	402015	402084	.	+	.	transcript_id "novel.36.2"; gene_id "novel.36";
scaffold10	StringTie	exon	403068	403192	.	+	.	transcript_id "novel.36.2"; gene_id "novel.36";
scaffold10	StringTie	exon	404491	404708	.	+	.	transcript_id "novel.36.2"; gene_id "novel.36";
scaffold10	StringTie	exon	412539	414653	.	+	.	transcript_id "novel.36.2"; gene_id "novel.36";
scaffold10	StringTie	transcript	404653	413470	.	+	.	transcript_id "novel.36.3"; gene_id "novel.36";
scaffold10	StringTie	exon	404653	404708	.	+	.	transcript_id "novel.36.3"; gene_id "novel.36";
scaffold10	StringTie	exon	410413	410499	.	+	.	transcript_id "novel.36.3"; gene_id "novel.36";
scaffold10	StringTie	exon	412637	413470	.	+	.	transcript_id "novel.36.3"; gene_id "novel.36";
scaffold10	StringTie	transcript	423471	500593	.	+	.	transcript_id "novel.37.1"; gene_id "novel.37";
scaffold10	StringTie	exon	423471	424160	.	+	.	transcript_id "novel.37.1"; gene_id "novel.37";
scaffold10	StringTie	exon	436430	436606	.	+	.	transcript_id "novel.37.1"; gene_id "novel.37";
scaffold10	StringTie	exon	438407	438532	.	+	.	transcript_id "novel.37.1"; gene_id "novel.37";
scaffold10	StringTie	exon	439878	439955	.	+	.	transcript_id "novel.37.1"; gene_id "novel.37";
scaffold10	StringTie	exon	441216	441355	.	+	.	transcript_id "novel.37.1"; gene_id "novel.37";
scaffold10	StringTie	exon	443741	443879	.	+	.	transcript_id "novel.37.1"; gene_id "novel.37";
scaffold10	StringTie	exon	447409	447516	.	+	.	transcript_id "novel.37.1"; gene_id "novel.37";
scaffold10	StringTie	exon	449495	449655	.	+	.	transcript_id "novel.37.1"; gene_id "novel.37";
scaffold10	StringTie	exon	452012	452146	.	+	.	transcript_id "novel.37.1"; gene_id "novel.37";
scaffold10	StringTie	exon	452879	452972	.	+	.	transcript_id "novel.37.1"; gene_id "novel.37";
scaffold10	StringTie	exon	454332	454415	.	+	.	transcript_id "novel.37.1"; gene_id "novel.37";
scaffold10	StringTie	exon	457271	457396	.	+	.	transcript_id "novel.37.1"; gene_id "novel.37";
scaffold10	StringTie	exon	459195	459290	.	+	.	transcript_id "novel.37.1"; gene_id "novel.37";
scaffold10	StringTie	exon	460283	460465	.	+	.	transcript_id "novel.37.1"; gene_id "novel.37";
scaffold10	StringTie	exon	464832	464912	.	+	.	transcript_id "novel.37.1"; gene_id "novel.37";
scaffold10	StringTie	exon	467049	467117	.	+	.	transcript_id "novel.37.1"; gene_id "novel.37";
scaffold10	StringTie	exon	467690	467790	.	+	.	transcript_id "novel.37.1"; gene_id "novel.37";
scaffold10	StringTie	exon	469503	469596	.	+	.	transcript_id "novel.37.1"; gene_id "novel.37";
scaffold10	StringTie	exon	471914	472078	.	+	.	transcript_id "novel.37.1"; gene_id "novel.37";
scaffold10	StringTie	exon	475464	475578	.	+	.	transcript_id "novel.37.1"; gene_id "novel.37";
scaffold10	StringTie	exon	483304	483469	.	+	.	transcript_id "novel.37.1"; gene_id "novel.37";
scaffold10	StringTie	exon	486392	486552	.	+	.	transcript_id "novel.37.1"; gene_id "novel.37";
scaffold10	StringTie	exon	499104	500593	.	+	.	transcript_id "novel.37.1"; gene_id "novel.37";
scaffold10	StringTie	transcript	576145	579348	.	+	.	transcript_id "novel.38.1"; gene_id "novel.38";
scaffold10	StringTie	exon	576145	576283	.	+	.	transcript_id "novel.38.1"; gene_id "novel.38";
scaffold10	StringTie	exon	579033	579348	.	+	.	transcript_id "novel.38.1"; gene_id "novel.38";
scaffold10	StringTie	transcript	576145	587076	.	+	.	transcript_id "novel.38.2"; gene_id "novel.38";
scaffold10	StringTie	exon	576145	576283	.	+	.	transcript_id "novel.38.2"; gene_id "novel.38";
scaffold10	StringTie	exon	586985	587076	.	+	.	transcript_id "novel.38.2"; gene_id "novel.38";
scaffold10	StringTie	transcript	639107	643918	.	+	.	transcript_id "novel.39.1"; gene_id "novel.39";
scaffold10	StringTie	exon	639107	639151	.	+	.	transcript_id "novel.39.1"; gene_id "novel.39";
scaffold10	StringTie	exon	639434	639555	.	+	.	transcript_id "novel.39.1"; gene_id "novel.39";
scaffold10	StringTie	exon	643166	643354	.	+	.	transcript_id "novel.39.1"; gene_id "novel.39";
scaffold10	StringTie	exon	643887	643918	.	+	.	transcript_id "novel.39.1"; gene_id "novel.39";
scaffold10	StringTie	transcript	703786	705289	.	+	.	transcript_id "novel.40.1"; gene_id "novel.40";
scaffold10	StringTie	exon	703786	703966	.	+	.	transcript_id "novel.40.1"; gene_id "novel.40";
scaffold10	StringTie	exon	705013	705289	.	+	.	transcript_id "novel.40.1"; gene_id "novel.40";
scaffold10	StringTie	transcript	703786	707511	.	+	.	transcript_id "novel.40.2"; gene_id "novel.40";
scaffold10	StringTie	exon	703786	703936	.	+	.	transcript_id "novel.40.2"; gene_id "novel.40";
scaffold10	StringTie	exon	707374	707511	.	+	.	transcript_id "novel.40.2"; gene_id "novel.40";
scaffold10	StringTie	transcript	708785	709154	.	+	.	transcript_id "novel.41.1"; gene_id "novel.41";
scaffold10	StringTie	exon	708785	709154	.	+	.	transcript_id "novel.41.1"; gene_id "novel.41";
scaffold10	StringTie	transcript	833721	836134	.	+	.	transcript_id "novel.42.1"; gene_id "novel.42";
scaffold10	StringTie	exon	833721	836134	.	+	.	transcript_id "novel.42.1"; gene_id "novel.42";
scaffold10	StringTie	transcript	897028	918181	.	+	.	transcript_id "novel.43.1"; gene_id "novel.43";
scaffold10	StringTie	exon	897028	897356	.	+	.	transcript_id "novel.43.1"; gene_id "novel.43";
scaffold10	StringTie	exon	901734	901848	.	+	.	transcript_id "novel.43.1"; gene_id "novel.43";
scaffold10	StringTie	exon	908250	908360	.	+	.	transcript_id "novel.43.1"; gene_id "novel.43";
scaffold10	StringTie	exon	911928	918181	.	+	.	transcript_id "novel.43.1"; gene_id "novel.43";
scaffold10	StringTie	transcript	173802	178169	.	-	.	transcript_id "novel.44.1"; gene_id "novel.44";
scaffold10	StringTie	exon	173802	178169	.	-	.	transcript_id "novel.44.1"; gene_id "novel.44";
scaffold10	StringTie	transcript	173942	178169	.	-	.	transcript_id "novel.44.2"; gene_id "novel.44";
scaffold10	StringTie	exon	173942	177300	.	-	.	transcript_id "novel.44.2"; gene_id "novel.44";
scaffold10	StringTie	exon	177452	178169	.	-	.	transcript_id "novel.44.2"; gene_id "novel.44";
scaffold10	StringTie	transcript	413471	417786	.	-	.	transcript_id "novel.45.1"; gene_id "novel.45";
scaffold10	StringTie	exon	413471	417786	.	-	.	transcript_id "novel.45.1"; gene_id "novel.45";
scaffold10	StringTie	transcript	537480	540151	.	-	.	transcript_id "novel.46.1"; gene_id "novel.46";
scaffold10	StringTie	exon	537480	540151	.	-	.	transcript_id "novel.46.1"; gene_id "novel.46";
scaffold10	StringTie	transcript	537498	539963	.	-	.	transcript_id "novel.46.2"; gene_id "novel.46";
scaffold10	StringTie	exon	537498	538029	.	-	.	transcript_id "novel.46.2"; gene_id "novel.46";
scaffold10	StringTie	exon	538060	539963	.	-	.	transcript_id "novel.46.2"; gene_id "novel.46";
scaffold10	StringTie	transcript	540436	544278	.	-	.	transcript_id "novel.47.1"; gene_id "novel.47";
scaffold10	StringTie	exon	540436	544278	.	-	.	transcript_id "novel.47.1"; gene_id "novel.47";
scaffold10	StringTie	transcript	576145	580657	.	-	.	transcript_id "novel.48.1"; gene_id "novel.48";
scaffold10	StringTie	exon	576145	576332	.	-	.	transcript_id "novel.48.1"; gene_id "novel.48";
scaffold10	StringTie	exon	580597	580657	.	-	.	transcript_id "novel.48.1"; gene_id "novel.48";
scaffold10	StringTie	transcript	578903	580659	.	-	.	transcript_id "novel.48.2"; gene_id "novel.48";
scaffold10	StringTie	exon	578903	579081	.	-	.	transcript_id "novel.48.2"; gene_id "novel.48";
scaffold10	StringTie	exon	580597	580659	.	-	.	transcript_id "novel.48.2"; gene_id "novel.48";
scaffold10	StringTie	transcript	703786	709154	.	-	.	transcript_id "novel.49.1"; gene_id "novel.49";
scaffold10	StringTie	exon	703786	704580	.	-	.	transcript_id "novel.49.1"; gene_id "novel.49";
scaffold10	StringTie	exon	709103	709154	.	-	.	transcript_id "novel.49.1"; gene_id "novel.49";
scaffold10	StringTie	transcript	829926	833059	.	-	.	transcript_id "novel.50.1"; gene_id "novel.50";
scaffold10	StringTie	exon	829926	832451	.	-	.	transcript_id "novel.50.1"; gene_id "novel.50";
scaffold10	StringTie	exon	832498	833059	.	-	.	transcript_id "novel.50.1"; gene_id "novel.50";
scaffold10	StringTie	transcript	833144	833661	.	-	.	transcript_id "novel.51.1"; gene_id "novel.51";
scaffold10	StringTie	exon	833144	833661	.	-	.	transcript_id "novel.51.1"; gene_id "novel.51";
scaffold10	StringTie	transcript	911905	918181	.	-	.	transcript_id "novel.52.1"; gene_id "novel.52";
scaffold10	StringTie	exon	911905	918181	.	-	.	transcript_id "novel.52.1"; gene_id "novel.52";
scaffold10	StringTie	transcript	1023185	1025074	.	-	.	transcript_id "novel.53.1"; gene_id "novel.53";
scaffold10	StringTie	exon	1023185	1025074	.	-	.	transcript_id "novel.53.1"; gene_id "novel.53";
scaffold100	StringTie	transcript	28184	77017	.	+	.	transcript_id "novel.54.1"; gene_id "novel.54";
scaffold100	StringTie	exon	28184	28451	.	+	.	transcript_id "novel.54.1"; gene_id "novel.54";
scaffold100	StringTie	exon	28699	29333	.	+	.	transcript_id "novel.54.1"; gene_id "novel.54";
scaffold100	StringTie	exon	44241	44768	.	+	.	transcript_id "novel.54.1"; gene_id "novel.54";
scaffold100	StringTie	exon	60979	61835	.	+	.	transcript_id "novel.54.1"; gene_id "novel.54";
scaffold100	StringTie	exon	63882	64088	.	+	.	transcript_id "novel.54.1"; gene_id "novel.54";
scaffold100	StringTie	exon	76896	77017	.	+	.	transcript_id "novel.54.1"; gene_id "novel.54";
scaffold100	StringTie	transcript	79862	85269	.	+	.	transcript_id "novel.55.1"; gene_id "novel.55";
scaffold100	StringTie	exon	79862	85269	.	+	.	transcript_id "novel.55.1"; gene_id "novel.55";
scaffold100	StringTie	transcript	122513	142180	.	+	.	transcript_id "novel.56.1"; gene_id "novel.56";
scaffold100	StringTie	exon	122513	122874	.	+	.	transcript_id "novel.56.1"; gene_id "novel.56";
scaffold100	StringTie	exon	133052	133266	.	+	.	transcript_id "novel.56.1"; gene_id "novel.56";
scaffold100	StringTie	exon	133867	133957	.	+	.	transcript_id "novel.56.1"; gene_id "novel.56";
scaffold100	StringTie	exon	136833	136957	.	+	.	transcript_id "novel.56.1"; gene_id "novel.56";
scaffold100	StringTie	exon	139725	139869	.	+	.	transcript_id "novel.56.1"; gene_id "novel.56";
scaffold100	StringTie	exon	142054	142180	.	+	.	transcript_id "novel.56.1"; gene_id "novel.56";
scaffold100	StringTie	transcript	143724	145606	.	+	.	transcript_id "novel.57.1"; gene_id "novel.57";
scaffold100	StringTie	exon	143724	143778	.	+	.	transcript_id "novel.57.1"; gene_id "novel.57";
scaffold100	StringTie	exon	145387	145606	.	+	.	transcript_id "novel.57.1"; gene_id "novel.57";
scaffold100	StringTie	transcript	145931	168428	.	+	.	transcript_id "novel.58.1"; gene_id "novel.58";
scaffold100	StringTie	exon	145931	146036	.	+	.	transcript_id "novel.58.1"; gene_id "novel.58";
scaffold100	StringTie	exon	147119	147192	.	+	.	transcript_id "novel.58.1"; gene_id "novel.58";
scaffold100	StringTie	exon	150929	151001	.	+	.	transcript_id "novel.58.1"; gene_id "novel.58";
scaffold100	StringTie	exon	152941	153043	.	+	.	transcript_id "novel.58.1"; gene_id "novel.58";
scaffold100	StringTie	exon	158562	158690	.	+	.	transcript_id "novel.58.1"; gene_id "novel.58";
scaffold100	StringTie	exon	159075	159134	.	+	.	transcript_id "novel.58.1"; gene_id "novel.58";
scaffold100	StringTie	exon	161872	161967	.	+	.	transcript_id "novel.58.1"; gene_id "novel.58";
scaffold100	StringTie	exon	164180	164263	.	+	.	transcript_id "novel.58.1"; gene_id "novel.58";
scaffold100	StringTie	exon	168227	168428	.	+	.	transcript_id "novel.58.1"; gene_id "novel.58";
scaffold100	StringTie	transcript	145931	170811	.	+	.	transcript_id "novel.58.2"; gene_id "novel.58";
scaffold100	StringTie	exon	145931	146036	.	+	.	transcript_id "novel.58.2"; gene_id "novel.58";
scaffold100	StringTie	exon	147119	147192	.	+	.	transcript_id "novel.58.2"; gene_id "novel.58";
scaffold100	StringTie	exon	150929	151001	.	+	.	transcript_id "novel.58.2"; gene_id "novel.58";
scaffold100	StringTie	exon	152941	153043	.	+	.	transcript_id "novel.58.2"; gene_id "novel.58";
scaffold100	StringTie	exon	168227	170811	.	+	.	transcript_id "novel.58.2"; gene_id "novel.58";
scaffold100	StringTie	transcript	195286	202711	.	+	.	transcript_id "novel.59.1"; gene_id "novel.59";
scaffold100	StringTie	exon	195286	195363	.	+	.	transcript_id "novel.59.1"; gene_id "novel.59";
scaffold100	StringTie	exon	197906	198054	.	+	.	transcript_id "novel.59.1"; gene_id "novel.59";
scaffold100	StringTie	exon	201252	201677	.	+	.	transcript_id "novel.59.1"; gene_id "novel.59";
scaffold100	StringTie	exon	202551	202711	.	+	.	transcript_id "novel.59.1"; gene_id "novel.59";
scaffold100	StringTie	transcript	527658	540204	.	+	.	transcript_id "novel.60.1"; gene_id "novel.60";
scaffold100	StringTie	exon	527658	528065	.	+	.	transcript_id "novel.60.1"; gene_id "novel.60";
scaffold100	StringTie	exon	535891	536687	.	+	.	transcript_id "novel.60.1"; gene_id "novel.60";
scaffold100	StringTie	exon	538096	538194	.	+	.	transcript_id "novel.60.1"; gene_id "novel.60";
scaffold100	StringTie	exon	540023	540204	.	+	.	transcript_id "novel.60.1"; gene_id "novel.60";
scaffold100	StringTie	transcript	527658	556465	.	+	.	transcript_id "novel.60.2"; gene_id "novel.60";
scaffold100	StringTie	exon	527658	528065	.	+	.	transcript_id "novel.60.2"; gene_id "novel.60";
scaffold100	StringTie	exon	535891	536687	.	+	.	transcript_id "novel.60.2"; gene_id "novel.60";
scaffold100	StringTie	exon	538096	538194	.	+	.	transcript_id "novel.60.2"; gene_id "novel.60";
scaffold100	StringTie	exon	545052	545180	.	+	.	transcript_id "novel.60.2"; gene_id "novel.60";
scaffold100	StringTie	exon	550389	550541	.	+	.	transcript_id "novel.60.2"; gene_id "novel.60";
scaffold100	StringTie	exon	551565	551702	.	+	.	transcript_id "novel.60.2"; gene_id "novel.60";
scaffold100	StringTie	exon	554284	556465	.	+	.	transcript_id "novel.60.2"; gene_id "novel.60";
scaffold100	StringTie	transcript	566693	568818	.	+	.	transcript_id "novel.61.1"; gene_id "novel.61";
scaffold100	StringTie	exon	566693	568818	.	+	.	transcript_id "novel.61.1"; gene_id "novel.61";
scaffold100	StringTie	transcript	566726	568770	.	+	.	transcript_id "novel.61.2"; gene_id "novel.61";
scaffold100	StringTie	exon	566726	568517	.	+	.	transcript_id "novel.61.2"; gene_id "novel.61";
scaffold100	StringTie	exon	568555	568770	.	+	.	transcript_id "novel.61.2"; gene_id "novel.61";
scaffold100	StringTie	transcript	170872	173071	.	-	.	transcript_id "novel.62.1"; gene_id "novel.62";
scaffold100	StringTie	exon	170872	173071	.	-	.	transcript_id "novel.62.1"; gene_id "novel.62";
scaffold100	StringTie	transcript	381657	385201	.	-	.	transcript_id "novel.63.1"; gene_id "novel.63";
scaffold100	StringTie	exon	381657	384463	.	-	.	transcript_id "novel.63.1"; gene_id "novel.63";
scaffold100	StringTie	exon	384761	385201	.	-	.	transcript_id "novel.63.1"; gene_id "novel.63";
scaffold100	StringTie	transcript	535347	568770	.	-	.	transcript_id "novel.64.1"; gene_id "novel.64";
scaffold100	StringTie	exon	535347	535380	.	-	.	transcript_id "novel.64.1"; gene_id "novel.64";
scaffold100	StringTie	exon	568595	568770	.	-	.	transcript_id "novel.64.1"; gene_id "novel.64";
scaffold1000	StringTie	transcript	144214	168898	.	+	.	transcript_id "novel.65.1"; gene_id "novel.65";
scaffold1000	StringTie	exon	144214	144669	.	+	.	transcript_id "novel.65.1"; gene_id "novel.65";
scaffold1000	StringTie	exon	161008	161098	.	+	.	transcript_id "novel.65.1"; gene_id "novel.65";
scaffold1000	StringTie	exon	162375	162464	.	+	.	transcript_id "novel.65.1"; gene_id "novel.65";
scaffold1000	StringTie	exon	166363	166461	.	+	.	transcript_id "novel.65.1"; gene_id "novel.65";
scaffold1000	StringTie	exon	168235	168898	.	+	.	transcript_id "novel.65.1"; gene_id "novel.65";
scaffold1000	StringTie	transcript	169697	170908	.	-	.	transcript_id "novel.66.1"; gene_id "novel.66";
scaffold1000	StringTie	exon	169697	169979	.	-	.	transcript_id "novel.66.1"; gene_id "novel.66";
scaffold1000	StringTie	exon	170253	170908	.	-	.	transcript_id "novel.66.1"; gene_id "novel.66";
scaffold1001	StringTie	transcript	122979	126004	.	+	.	transcript_id "novel.67.1"; gene_id "novel.67";
scaffold1001	StringTie	exon	122979	126004	.	+	.	transcript_id "novel.67.1"; gene_id "novel.67";
scaffold1002	StringTie	transcript	19025	20034	.	-	.	transcript_id "novel.68.1"; gene_id "novel.68";
scaffold1002	StringTie	exon	19025	19068	.	-	.	transcript_id "novel.68.1"; gene_id "novel.68";
scaffold1002	StringTie	exon	19597	20034	.	-	.	transcript_id "novel.68.1"; gene_id "novel.68";
scaffold1003	StringTie	transcript	11793	37128	.	+	.	transcript_id "novel.69.1"; gene_id "novel.69";
scaffold1003	StringTie	exon	11793	11964	.	+	.	transcript_id "novel.69.1"; gene_id "novel.69";
scaffold1003	StringTie	exon	20975	21347	.	+	.	transcript_id "novel.69.1"; gene_id "novel.69";
scaffold1003	StringTie	exon	25210	25391	.	+	.	transcript_id "novel.69.1"; gene_id "novel.69";
scaffold1003	StringTie	exon	26252	26347	.	+	.	transcript_id "novel.69.1"; gene_id "novel.69";
scaffold1003	StringTie	exon	27244	27318	.	+	.	transcript_id "novel.69.1"; gene_id "novel.69";
scaffold1003	StringTie	exon	30685	37128	.	+	.	transcript_id "novel.69.1"; gene_id "novel.69";
scaffold1003	StringTie	transcript	48899	67877	.	+	.	transcript_id "novel.70.1"; gene_id "novel.70";
scaffold1003	StringTie	exon	48899	49335	.	+	.	transcript_id "novel.70.1"; gene_id "novel.70";
scaffold1003	StringTie	exon	51080	51318	.	+	.	transcript_id "novel.70.1"; gene_id "novel.70";
scaffold1003	StringTie	exon	52689	52934	.	+	.	transcript_id "novel.70.1"; gene_id "novel.70";
scaffold1003	StringTie	exon	54389	54541	.	+	.	transcript_id "novel.70.1"; gene_id "novel.70";
scaffold1003	StringTie	exon	56910	57068	.	+	.	transcript_id "novel.70.1"; gene_id "novel.70";
scaffold1003	StringTie	exon	60248	60367	.	+	.	transcript_id "novel.70.1"; gene_id "novel.70";
scaffold1003	StringTie	exon	61288	61401	.	+	.	transcript_id "novel.70.1"; gene_id "novel.70";
scaffold1003	StringTie	exon	62829	62939	.	+	.	transcript_id "novel.70.1"; gene_id "novel.70";
scaffold1003	StringTie	exon	64849	64926	.	+	.	transcript_id "novel.70.1"; gene_id "novel.70";
scaffold1003	StringTie	exon	67166	67877	.	+	.	transcript_id "novel.70.1"; gene_id "novel.70";
scaffold1003	StringTie	transcript	92587	107781	.	+	.	transcript_id "novel.71.1"; gene_id "novel.71";
scaffold1003	StringTie	exon	92587	92798	.	+	.	transcript_id "novel.71.1"; gene_id "novel.71";
scaffold1003	StringTie	exon	98074	98162	.	+	.	transcript_id "novel.71.1"; gene_id "novel.71";
scaffold1003	StringTie	exon	101244	101350	.	+	.	transcript_id "novel.71.1"; gene_id "novel.71";
scaffold1003	StringTie	exon	107262	107781	.	+	.	transcript_id "novel.71.1"; gene_id "novel.71";
scaffold1003	StringTie	transcript	107850	137148	.	+	.	transcript_id "novel.72.1"; gene_id "novel.72";
scaffold1003	StringTie	exon	107850	108023	.	+	.	transcript_id "novel.72.1"; gene_id "novel.72";
scaffold1003	StringTie	exon	114644	115088	.	+	.	transcript_id "novel.72.1"; gene_id "novel.72";
scaffold1003	StringTie	exon	115125	115161	.	+	.	transcript_id "novel.72.1"; gene_id "novel.72";
scaffold1003	StringTie	exon	116084	116185	.	+	.	transcript_id "novel.72.1"; gene_id "novel.72";
scaffold1003	StringTie	exon	120561	120661	.	+	.	transcript_id "novel.72.1"; gene_id "novel.72";
scaffold1003	StringTie	exon	125436	125484	.	+	.	transcript_id "novel.72.1"; gene_id "novel.72";
scaffold1003	StringTie	exon	126259	126460	.	+	.	transcript_id "novel.72.1"; gene_id "novel.72";
scaffold1003	StringTie	exon	129180	129435	.	+	.	transcript_id "novel.72.1"; gene_id "novel.72";
scaffold1003	StringTie	exon	131140	131353	.	+	.	transcript_id "novel.72.1"; gene_id "novel.72";
scaffold1003	StringTie	exon	134194	137148	.	+	.	transcript_id "novel.72.1"; gene_id "novel.72";
scaffold1003	StringTie	transcript	107850	137149	.	+	.	transcript_id "novel.72.2"; gene_id "novel.72";
scaffold1003	StringTie	exon	107850	108023	.	+	.	transcript_id "novel.72.2"; gene_id "novel.72";
scaffold1003	StringTie	exon	114644	115088	.	+	.	transcript_id "novel.72.2"; gene_id "novel.72";
scaffold1003	StringTie	exon	115125	115161	.	+	.	transcript_id "novel.72.2"; gene_id "novel.72";
scaffold1003	StringTie	exon	116084	116185	.	+	.	transcript_id "novel.72.2"; gene_id "novel.72";
scaffold1003	StringTie	exon	120561	120661	.	+	.	transcript_id "novel.72.2"; gene_id "novel.72";
scaffold1003	StringTie	exon	125436	125484	.	+	.	transcript_id "novel.72.2"; gene_id "novel.72";
scaffold1003	StringTie	exon	126259	126460	.	+	.	transcript_id "novel.72.2"; gene_id "novel.72";
scaffold1003	StringTie	exon	129180	129435	.	+	.	transcript_id "novel.72.2"; gene_id "novel.72";
scaffold1003	StringTie	exon	131140	131353	.	+	.	transcript_id "novel.72.2"; gene_id "novel.72";
scaffold1003	StringTie	exon	134197	137149	.	+	.	transcript_id "novel.72.2"; gene_id "novel.72";
scaffold1003	StringTie	transcript	107861	137148	.	+	.	transcript_id "novel.72.3"; gene_id "novel.72";
scaffold1003	StringTie	exon	107861	108023	.	+	.	transcript_id "novel.72.3"; gene_id "novel.72";
scaffold1003	StringTie	exon	114644	115088	.	+	.	transcript_id "novel.72.3"; gene_id "novel.72";
scaffold1003	StringTie	exon	115125	115161	.	+	.	transcript_id "novel.72.3"; gene_id "novel.72";
scaffold1003	StringTie	exon	116084	116185	.	+	.	transcript_id "novel.72.3"; gene_id "novel.72";
scaffold1003	StringTie	exon	120561	120661	.	+	.	transcript_id "novel.72.3"; gene_id "novel.72";
scaffold1003	StringTie	exon	125436	125484	.	+	.	transcript_id "novel.72.3"; gene_id "novel.72";
scaffold1003	StringTie	exon	126259	126460	.	+	.	transcript_id "novel.72.3"; gene_id "novel.72";
scaffold1003	StringTie	exon	129177	129435	.	+	.	transcript_id "novel.72.3"; gene_id "novel.72";
scaffold1003	StringTie	exon	131140	131353	.	+	.	transcript_id "novel.72.3"; gene_id "novel.72";
scaffold1003	StringTie	exon	134197	137148	.	+	.	transcript_id "novel.72.3"; gene_id "novel.72";
scaffold1003	StringTie	transcript	165990	167661	.	+	.	transcript_id "novel.73.1"; gene_id "novel.73";
scaffold1003	StringTie	exon	165990	167661	.	+	.	transcript_id "novel.73.1"; gene_id "novel.73";
scaffold1003	StringTie	transcript	74550	92373	.	-	.	transcript_id "novel.74.1"; gene_id "novel.74";
scaffold1003	StringTie	exon	74550	77475	.	-	.	transcript_id "novel.74.1"; gene_id "novel.74";
scaffold1003	StringTie	exon	78222	78516	.	-	.	transcript_id "novel.74.1"; gene_id "novel.74";
scaffold1003	StringTie	exon	78995	79177	.	-	.	transcript_id "novel.74.1"; gene_id "novel.74";
scaffold1003	StringTie	exon	80329	80629	.	-	.	transcript_id "novel.74.1"; gene_id "novel.74";
scaffold1003	StringTie	exon	81474	81595	.	-	.	transcript_id "novel.74.1"; gene_id "novel.74";
scaffold1003	StringTie	exon	83676	83878	.	-	.	transcript_id "novel.74.1"; gene_id "novel.74";
scaffold1003	StringTie	exon	87068	87207	.	-	.	transcript_id "novel.74.1"; gene_id "novel.74";
scaffold1003	StringTie	exon	91513	91598	.	-	.	transcript_id "novel.74.1"; gene_id "novel.74";
scaffold1003	StringTie	exon	92088	92373	.	-	.	transcript_id "novel.74.1"; gene_id "novel.74";
scaffold1003	StringTie	transcript	153763	155293	.	-	.	transcript_id "novel.75.1"; gene_id "novel.75";
scaffold1003	StringTie	exon	153763	154628	.	-	.	transcript_id "novel.75.1"; gene_id "novel.75";
scaffold1003	StringTie	exon	154669	155293	.	-	.	transcript_id "novel.75.1"; gene_id "novel.75";
scaffold10033	StringTie	transcript	5	1080	.	+	.	transcript_id "novel.76.1"; gene_id "novel.76";
scaffold10033	StringTie	exon	5	1080	.	+	.	transcript_id "novel.76.1"; gene_id "novel.76";
scaffold10033	StringTie	transcript	5	1080	.	-	.	transcript_id "novel.77.1"; gene_id "novel.77";
scaffold10033	StringTie	exon	5	1080	.	-	.	transcript_id "novel.77.1"; gene_id "novel.77";
scaffold1004	StringTie	transcript	28204	31477	.	+	.	transcript_id "novel.78.1"; gene_id "novel.78";
scaffold1004	StringTie	exon	28204	29362	.	+	.	transcript_id "novel.78.1"; gene_id "novel.78";
scaffold1004	StringTie	exon	29427	31477	.	+	.	transcript_id "novel.78.1"; gene_id "novel.78";
scaffold1004	StringTie	transcript	1525	3946	.	-	.	transcript_id "novel.79.1"; gene_id "novel.79";
scaffold1004	StringTie	exon	1525	1963	.	-	.	transcript_id "novel.79.1"; gene_id "novel.79";
scaffold1004	StringTie	exon	3719	3946	.	-	.	transcript_id "novel.79.1"; gene_id "novel.79";
scaffold1005	StringTie	transcript	70049	75491	.	+	.	transcript_id "novel.80.1"; gene_id "novel.80";
scaffold1005	StringTie	exon	70049	70240	.	+	.	transcript_id "novel.80.1"; gene_id "novel.80";
scaffold1005	StringTie	exon	74143	75491	.	+	.	transcript_id "novel.80.1"; gene_id "novel.80";
scaffold1005	StringTie	transcript	76798	77516	.	+	.	transcript_id "novel.81.1"; gene_id "novel.81";
scaffold1005	StringTie	exon	76798	77516	.	+	.	transcript_id "novel.81.1"; gene_id "novel.81";
scaffold1005	StringTie	transcript	168627	171135	.	-	.	transcript_id "novel.82.1"; gene_id "novel.82";
scaffold1005	StringTie	exon	168627	171135	.	-	.	transcript_id "novel.82.1"; gene_id "novel.82";
scaffold1005	StringTie	transcript	168632	171135	.	-	.	transcript_id "novel.82.2"; gene_id "novel.82";
scaffold1005	StringTie	exon	168632	168716	.	-	.	transcript_id "novel.82.2"; gene_id "novel.82";
scaffold1005	StringTie	exon	168975	169818	.	-	.	transcript_id "novel.82.2"; gene_id "novel.82";
scaffold1005	StringTie	exon	169954	171135	.	-	.	transcript_id "novel.82.2"; gene_id "novel.82";
scaffold1007	StringTie	transcript	160128	161384	.	+	.	transcript_id "novel.83.1"; gene_id "novel.83";
scaffold1007	StringTie	exon	160128	161384	.	+	.	transcript_id "novel.83.1"; gene_id "novel.83";
scaffold1007	StringTie	transcript	163626	165994	.	+	.	transcript_id "novel.84.1"; gene_id "novel.84";
scaffold1007	StringTie	exon	163626	165994	.	+	.	transcript_id "novel.84.1"; gene_id "novel.84";
scaffold1007	StringTie	transcript	37964	40632	.	-	.	transcript_id "novel.85.1"; gene_id "novel.85";
scaffold1007	StringTie	exon	37964	40632	.	-	.	transcript_id "novel.85.1"; gene_id "novel.85";
scaffold1007	StringTie	transcript	44302	46842	.	-	.	transcript_id "novel.86.1"; gene_id "novel.86";
scaffold1007	StringTie	exon	44302	45673	.	-	.	transcript_id "novel.86.1"; gene_id "novel.86";
scaffold1007	StringTie	exon	45776	46842	.	-	.	transcript_id "novel.86.1"; gene_id "novel.86";
scaffold1007	StringTie	transcript	163429	165994	.	-	.	transcript_id "novel.87.1"; gene_id "novel.87";
scaffold1007	StringTie	exon	163429	165994	.	-	.	transcript_id "novel.87.1"; gene_id "novel.87";
scaffold1008	StringTie	transcript	41775	43468	.	+	.	transcript_id "novel.88.1"; gene_id "novel.88";
scaffold1008	StringTie	exon	41775	43468	.	+	.	transcript_id "novel.88.1"; gene_id "novel.88";
scaffold10082	StringTie	transcript	1	1057	.	+	.	transcript_id "novel.89.1"; gene_id "novel.89";
scaffold10082	StringTie	exon	1	149	.	+	.	transcript_id "novel.89.1"; gene_id "novel.89";
scaffold10082	StringTie	exon	838	1057	.	+	.	transcript_id "novel.89.1"; gene_id "novel.89";
scaffold1009	StringTie	transcript	133320	133608	.	-	.	transcript_id "novel.90.1"; gene_id "novel.90";
scaffold1009	StringTie	exon	133320	133608	.	-	.	transcript_id "novel.90.1"; gene_id "novel.90";
scaffold10090	StringTie	transcript	18	1005	.	+	.	transcript_id "novel.91.1"; gene_id "novel.91";
scaffold10090	StringTie	exon	18	1005	.	+	.	transcript_id "novel.91.1"; gene_id "novel.91";
scaffold10090	StringTie	transcript	18	1005	.	-	.	transcript_id "novel.92.1"; gene_id "novel.92";
scaffold10090	StringTie	exon	18	1005	.	-	.	transcript_id "novel.92.1"; gene_id "novel.92";
scaffold101	StringTie	transcript	5670	8899	.	+	.	transcript_id "novel.93.1"; gene_id "novel.93";
scaffold101	StringTie	exon	5670	7895	.	+	.	transcript_id "novel.93.1"; gene_id "novel.93";
scaffold101	StringTie	exon	8484	8899	.	+	.	transcript_id "novel.93.1"; gene_id "novel.93";
scaffold101	StringTie	transcript	104065	111736	.	+	.	transcript_id "novel.94.1"; gene_id "novel.94";
scaffold101	StringTie	exon	104065	105057	.	+	.	transcript_id "novel.94.1"; gene_id "novel.94";
scaffold101	StringTie	exon	105476	105543	.	+	.	transcript_id "novel.94.1"; gene_id "novel.94";
scaffold101	StringTie	exon	108041	108190	.	+	.	transcript_id "novel.94.1"; gene_id "novel.94";
scaffold101	StringTie	exon	108834	109079	.	+	.	transcript_id "novel.94.1"; gene_id "novel.94";
scaffold101	StringTie	exon	111385	111736	.	+	.	transcript_id "novel.94.1"; gene_id "novel.94";
scaffold101	StringTie	transcript	109303	114148	.	+	.	transcript_id "novel.95.1"; gene_id "novel.95";
scaffold101	StringTie	exon	109303	109451	.	+	.	transcript_id "novel.95.1"; gene_id "novel.95";
scaffold101	StringTie	exon	113939	114148	.	+	.	transcript_id "novel.95.1"; gene_id "novel.95";
scaffold101	StringTie	transcript	266326	268066	.	+	.	transcript_id "novel.96.1"; gene_id "novel.96";
scaffold101	StringTie	exon	266326	266443	.	+	.	transcript_id "novel.96.1"; gene_id "novel.96";
scaffold101	StringTie	exon	267813	268066	.	+	.	transcript_id "novel.96.1"; gene_id "novel.96";
scaffold101	StringTie	transcript	299947	314070	.	+	.	transcript_id "novel.97.1"; gene_id "novel.97";
scaffold101	StringTie	exon	299947	300460	.	+	.	transcript_id "novel.97.1"; gene_id "novel.97";
scaffold101	StringTie	exon	309043	309195	.	+	.	transcript_id "novel.97.1"; gene_id "novel.97";
scaffold101	StringTie	exon	313326	314070	.	+	.	transcript_id "novel.97.1"; gene_id "novel.97";
scaffold101	StringTie	transcript	318908	331413	.	+	.	transcript_id "novel.98.1"; gene_id "novel.98";
scaffold101	StringTie	exon	318908	319261	.	+	.	transcript_id "novel.98.1"; gene_id "novel.98";
scaffold101	StringTie	exon	331290	331413	.	+	.	transcript_id "novel.98.1"; gene_id "novel.98";
scaffold101	StringTie	transcript	318940	325953	.	+	.	transcript_id "novel.98.2"; gene_id "novel.98";
scaffold101	StringTie	exon	318940	319261	.	+	.	transcript_id "novel.98.2"; gene_id "novel.98";
scaffold101	StringTie	exon	322476	325953	.	+	.	transcript_id "novel.98.2"; gene_id "novel.98";
scaffold101	StringTie	transcript	378966	388082	.	+	.	transcript_id "novel.99.1"; gene_id "novel.99";
scaffold101	StringTie	exon	378966	379140	.	+	.	transcript_id "novel.99.1"; gene_id "novel.99";
scaffold101	StringTie	exon	379750	380567	.	+	.	transcript_id "novel.99.1"; gene_id "novel.99";
scaffold101	StringTie	exon	381165	381254	.	+	.	transcript_id "novel.99.1"; gene_id "novel.99";
scaffold101	StringTie	exon	382990	383253	.	+	.	transcript_id "novel.99.1"; gene_id "novel.99";
scaffold101	StringTie	exon	383452	383548	.	+	.	transcript_id "novel.99.1"; gene_id "novel.99";
scaffold101	StringTie	exon	386121	388082	.	+	.	transcript_id "novel.99.1"; gene_id "novel.99";
scaffold101	StringTie	transcript	392580	395446	.	+	.	transcript_id "novel.100.1"; gene_id "novel.100";
scaffold101	StringTie	exon	392580	392630	.	+	.	transcript_id "novel.100.1"; gene_id "novel.100";
scaffold101	StringTie	exon	394500	395446	.	+	.	transcript_id "novel.100.1"; gene_id "novel.100";
scaffold101	StringTie	transcript	514631	523979	.	+	.	transcript_id "novel.101.1"; gene_id "novel.101";
scaffold101	StringTie	exon	514631	515176	.	+	.	transcript_id "novel.101.1"; gene_id "novel.101";
scaffold101	StringTie	exon	521815	522070	.	+	.	transcript_id "novel.101.1"; gene_id "novel.101";
scaffold101	StringTie	exon	523016	523979	.	+	.	transcript_id "novel.101.1"; gene_id "novel.101";
scaffold101	StringTie	transcript	515099	525007	.	+	.	transcript_id "novel.101.2"; gene_id "novel.101";
scaffold101	StringTie	exon	515099	515303	.	+	.	transcript_id "novel.101.2"; gene_id "novel.101";
scaffold101	StringTie	exon	521815	522070	.	+	.	transcript_id "novel.101.2"; gene_id "novel.101";
scaffold101	StringTie	exon	523016	525007	.	+	.	transcript_id "novel.101.2"; gene_id "novel.101";
scaffold101	StringTie	transcript	519167	523976	.	+	.	transcript_id "novel.101.3"; gene_id "novel.101";
scaffold101	StringTie	exon	519167	519198	.	+	.	transcript_id "novel.101.3"; gene_id "novel.101";
scaffold101	StringTie	exon	521815	522070	.	+	.	transcript_id "novel.101.3"; gene_id "novel.101";
scaffold101	StringTie	exon	523016	523976	.	+	.	transcript_id "novel.101.3"; gene_id "novel.101";
scaffold101	StringTie	transcript	83415	87578	.	-	.	transcript_id "novel.102.1"; gene_id "novel.102";
scaffold101	StringTie	exon	83415	83439	.	-	.	transcript_id "novel.102.1"; gene_id "novel.102";
scaffold101	StringTie	exon	86400	87578	.	-	.	transcript_id "novel.102.1"; gene_id "novel.102";
scaffold101	StringTie	transcript	256045	258220	.	-	.	transcript_id "novel.103.1"; gene_id "novel.103";
scaffold101	StringTie	exon	256045	258220	.	-	.	transcript_id "novel.103.1"; gene_id "novel.103";
scaffold101	StringTie	transcript	256046	257084	.	-	.	transcript_id "novel.103.2"; gene_id "novel.103";
scaffold101	StringTie	exon	256046	256441	.	-	.	transcript_id "novel.103.2"; gene_id "novel.103";
scaffold101	StringTie	exon	256483	257084	.	-	.	transcript_id "novel.103.2"; gene_id "novel.103";
scaffold101	StringTie	transcript	386122	391663	.	-	.	transcript_id "novel.104.1"; gene_id "novel.104";
scaffold101	StringTie	exon	386122	388078	.	-	.	transcript_id "novel.104.1"; gene_id "novel.104";
scaffold101	StringTie	exon	389505	389660	.	-	.	transcript_id "novel.104.1"; gene_id "novel.104";
scaffold101	StringTie	exon	390832	390970	.	-	.	transcript_id "novel.104.1"; gene_id "novel.104";
scaffold101	StringTie	exon	391558	391663	.	-	.	transcript_id "novel.104.1"; gene_id "novel.104";
scaffold101	StringTie	transcript	387460	391663	.	-	.	transcript_id "novel.104.2"; gene_id "novel.104";
scaffold101	StringTie	exon	387460	388078	.	-	.	transcript_id "novel.104.2"; gene_id "novel.104";
scaffold101	StringTie	exon	389505	389660	.	-	.	transcript_id "novel.104.2"; gene_id "novel.104";
scaffold101	StringTie	exon	390832	390970	.	-	.	transcript_id "novel.104.2"; gene_id "novel.104";
scaffold101	StringTie	exon	391482	391663	.	-	.	transcript_id "novel.104.2"; gene_id "novel.104";
scaffold101	StringTie	transcript	387927	391663	.	-	.	transcript_id "novel.104.3"; gene_id "novel.104";
scaffold101	StringTie	exon	387927	388078	.	-	.	transcript_id "novel.104.3"; gene_id "novel.104";
scaffold101	StringTie	exon	389505	389660	.	-	.	transcript_id "novel.104.3"; gene_id "novel.104";
scaffold101	StringTie	exon	390832	390970	.	-	.	transcript_id "novel.104.3"; gene_id "novel.104";
scaffold101	StringTie	exon	391512	391663	.	-	.	transcript_id "novel.104.3"; gene_id "novel.104";
scaffold101	StringTie	transcript	524034	524839	.	-	.	transcript_id "novel.105.1"; gene_id "novel.105";
scaffold101	StringTie	exon	524034	524839	.	-	.	transcript_id "novel.105.1"; gene_id "novel.105";
scaffold101	StringTie	transcript	526389	526907	.	-	.	transcript_id "novel.106.1"; gene_id "novel.106";
scaffold101	StringTie	exon	526389	526907	.	-	.	transcript_id "novel.106.1"; gene_id "novel.106";
scaffold1010	StringTie	transcript	58699	71517	.	+	.	transcript_id "novel.107.1"; gene_id "novel.107";
scaffold1010	StringTie	exon	58699	58915	.	+	.	transcript_id "novel.107.1"; gene_id "novel.107";
scaffold1010	StringTie	exon	66809	67006	.	+	.	transcript_id "novel.107.1"; gene_id "novel.107";
scaffold1010	StringTie	exon	67791	67956	.	+	.	transcript_id "novel.107.1"; gene_id "novel.107";
scaffold1010	StringTie	exon	69296	69423	.	+	.	transcript_id "novel.107.1"; gene_id "novel.107";
scaffold1010	StringTie	exon	70253	70502	.	+	.	transcript_id "novel.107.1"; gene_id "novel.107";
scaffold1010	StringTie	exon	71132	71517	.	+	.	transcript_id "novel.107.1"; gene_id "novel.107";
scaffold1010	StringTie	transcript	74901	78913	.	+	.	transcript_id "novel.108.1"; gene_id "novel.108";
scaffold1010	StringTie	exon	74901	78913	.	+	.	transcript_id "novel.108.1"; gene_id "novel.108";
scaffold1010	StringTie	transcript	114433	128867	.	+	.	transcript_id "novel.109.1"; gene_id "novel.109";
scaffold1010	StringTie	exon	114433	114579	.	+	.	transcript_id "novel.109.1"; gene_id "novel.109";
scaffold1010	StringTie	exon	124528	124615	.	+	.	transcript_id "novel.109.1"; gene_id "novel.109";
scaffold1010	StringTie	exon	125171	125536	.	+	.	transcript_id "novel.109.1"; gene_id "novel.109";
scaffold1010	StringTie	exon	126752	126854	.	+	.	transcript_id "novel.109.1"; gene_id "novel.109";
scaffold1010	StringTie	exon	127421	128867	.	+	.	transcript_id "novel.109.1"; gene_id "novel.109";
scaffold1010	StringTie	transcript	67812	78918	.	-	.	transcript_id "novel.110.1"; gene_id "novel.110";
scaffold1010	StringTie	exon	67812	67926	.	-	.	transcript_id "novel.110.1"; gene_id "novel.110";
scaffold1010	StringTie	exon	77828	78918	.	-	.	transcript_id "novel.110.1"; gene_id "novel.110";
scaffold1010	StringTie	transcript	74904	78918	.	-	.	transcript_id "novel.110.2"; gene_id "novel.110";
scaffold1010	StringTie	exon	74904	78446	.	-	.	transcript_id "novel.110.2"; gene_id "novel.110";
scaffold1010	StringTie	exon	78570	78918	.	-	.	transcript_id "novel.110.2"; gene_id "novel.110";
scaffold1010	StringTie	transcript	101263	102557	.	-	.	transcript_id "novel.111.1"; gene_id "novel.111";
scaffold1010	StringTie	exon	101263	101919	.	-	.	transcript_id "novel.111.1"; gene_id "novel.111";
scaffold1010	StringTie	exon	102408	102557	.	-	.	transcript_id "novel.111.1"; gene_id "novel.111";
scaffold1011	StringTie	transcript	129099	164305	.	-	.	transcript_id "novel.112.1"; gene_id "novel.112";
scaffold1011	StringTie	exon	129099	129500	.	-	.	transcript_id "novel.112.1"; gene_id "novel.112";
scaffold1011	StringTie	exon	164266	164305	.	-	.	transcript_id "novel.112.1"; gene_id "novel.112";
scaffold10118	StringTie	transcript	8	836	.	-	.	transcript_id "novel.113.1"; gene_id "novel.113";
scaffold10118	StringTie	exon	8	471	.	-	.	transcript_id "novel.113.1"; gene_id "novel.113";
scaffold10118	StringTie	exon	668	836	.	-	.	transcript_id "novel.113.1"; gene_id "novel.113";
scaffold1012	StringTie	transcript	34661	41651	.	+	.	transcript_id "novel.114.1"; gene_id "novel.114";
scaffold1012	StringTie	exon	34661	35193	.	+	.	transcript_id "novel.114.1"; gene_id "novel.114";
scaffold1012	StringTie	exon	37021	37109	.	+	.	transcript_id "novel.114.1"; gene_id "novel.114";
scaffold1012	StringTie	exon	38880	38983	.	+	.	transcript_id "novel.114.1"; gene_id "novel.114";
scaffold1012	StringTie	exon	40096	41651	.	+	.	transcript_id "novel.114.1"; gene_id "novel.114";
scaffold1013	StringTie	transcript	27300	32673	.	+	.	transcript_id "novel.115.1"; gene_id "novel.115";
scaffold1013	StringTie	exon	27300	27356	.	+	.	transcript_id "novel.115.1"; gene_id "novel.115";
scaffold1013	StringTie	exon	29335	29441	.	+	.	transcript_id "novel.115.1"; gene_id "novel.115";
scaffold1013	StringTie	exon	31382	32673	.	+	.	transcript_id "novel.115.1"; gene_id "novel.115";
scaffold1013	StringTie	transcript	49921	52320	.	+	.	transcript_id "novel.116.1"; gene_id "novel.116";
scaffold1013	StringTie	exon	49921	51449	.	+	.	transcript_id "novel.116.1"; gene_id "novel.116";
scaffold1013	StringTie	exon	52013	52320	.	+	.	transcript_id "novel.116.1"; gene_id "novel.116";
scaffold1013	StringTie	transcript	141651	150773	.	-	.	transcript_id "novel.117.1"; gene_id "novel.117";
scaffold1013	StringTie	exon	141651	143034	.	-	.	transcript_id "novel.117.1"; gene_id "novel.117";
scaffold1013	StringTie	exon	144071	144255	.	-	.	transcript_id "novel.117.1"; gene_id "novel.117";
scaffold1013	StringTie	exon	145085	145186	.	-	.	transcript_id "novel.117.1"; gene_id "novel.117";
scaffold1013	StringTie	exon	145841	145937	.	-	.	transcript_id "novel.117.1"; gene_id "novel.117";
scaffold1013	StringTie	exon	150438	150773	.	-	.	transcript_id "novel.117.1"; gene_id "novel.117";
scaffold1013	StringTie	transcript	155153	159535	.	-	.	transcript_id "novel.118.1"; gene_id "novel.118";
scaffold1013	StringTie	exon	155153	157434	.	-	.	transcript_id "novel.118.1"; gene_id "novel.118";
scaffold1013	StringTie	exon	158037	158223	.	-	.	transcript_id "novel.118.1"; gene_id "novel.118";
scaffold1013	StringTie	exon	159214	159535	.	-	.	transcript_id "novel.118.1"; gene_id "novel.118";
scaffold1014	StringTie	transcript	60508	61717	.	+	.	transcript_id "novel.119.1"; gene_id "novel.119";
scaffold1014	StringTie	exon	60508	60665	.	+	.	transcript_id "novel.119.1"; gene_id "novel.119";
scaffold1014	StringTie	exon	61221	61717	.	+	.	transcript_id "novel.119.1"; gene_id "novel.119";
scaffold1014	StringTie	transcript	23182	54041	.	-	.	transcript_id "novel.120.1"; gene_id "novel.120";
scaffold1014	StringTie	exon	23182	24151	.	-	.	transcript_id "novel.120.1"; gene_id "novel.120";
scaffold1014	StringTie	exon	24742	24840	.	-	.	transcript_id "novel.120.1"; gene_id "novel.120";
scaffold1014	StringTie	exon	25717	25914	.	-	.	transcript_id "novel.120.1"; gene_id "novel.120";
scaffold1014	StringTie	exon	26794	26841	.	-	.	transcript_id "novel.120.1"; gene_id "novel.120";
scaffold1014	StringTie	exon	27274	27363	.	-	.	transcript_id "novel.120.1"; gene_id "novel.120";
scaffold1014	StringTie	exon	28258	28386	.	-	.	transcript_id "novel.120.1"; gene_id "novel.120";
scaffold1014	StringTie	exon	30351	30527	.	-	.	transcript_id "novel.120.1"; gene_id "novel.120";
scaffold1014	StringTie	exon	31470	31562	.	-	.	transcript_id "novel.120.1"; gene_id "novel.120";
scaffold1014	StringTie	exon	32282	32401	.	-	.	transcript_id "novel.120.1"; gene_id "novel.120";
scaffold1014	StringTie	exon	34926	35108	.	-	.	transcript_id "novel.120.1"; gene_id "novel.120";
scaffold1014	StringTie	exon	39573	39698	.	-	.	transcript_id "novel.120.1"; gene_id "novel.120";
scaffold1014	StringTie	exon	40395	40493	.	-	.	transcript_id "novel.120.1"; gene_id "novel.120";
scaffold1014	StringTie	exon	41281	41385	.	-	.	transcript_id "novel.120.1"; gene_id "novel.120";
scaffold1014	StringTie	exon	41868	42011	.	-	.	transcript_id "novel.120.1"; gene_id "novel.120";
scaffold1014	StringTie	exon	43364	43429	.	-	.	transcript_id "novel.120.1"; gene_id "novel.120";
scaffold1014	StringTie	exon	43850	43933	.	-	.	transcript_id "novel.120.1"; gene_id "novel.120";
scaffold1014	StringTie	exon	46480	46599	.	-	.	transcript_id "novel.120.1"; gene_id "novel.120";
scaffold1014	StringTie	exon	48024	48071	.	-	.	transcript_id "novel.120.1"; gene_id "novel.120";
scaffold1014	StringTie	exon	49522	49668	.	-	.	transcript_id "novel.120.1"; gene_id "novel.120";
scaffold1014	StringTie	exon	51626	51821	.	-	.	transcript_id "novel.120.1"; gene_id "novel.120";
scaffold1014	StringTie	exon	53826	54041	.	-	.	transcript_id "novel.120.1"; gene_id "novel.120";
scaffold1014	StringTie	transcript	60179	62199	.	-	.	transcript_id "novel.121.1"; gene_id "novel.121";
scaffold1014	StringTie	exon	60179	62199	.	-	.	transcript_id "novel.121.1"; gene_id "novel.121";
scaffold1014	StringTie	transcript	60488	61704	.	-	.	transcript_id "novel.121.2"; gene_id "novel.121";
scaffold1014	StringTie	exon	60488	61051	.	-	.	transcript_id "novel.121.2"; gene_id "novel.121";
scaffold1014	StringTie	exon	61290	61704	.	-	.	transcript_id "novel.121.2"; gene_id "novel.121";
scaffold1014	StringTie	transcript	125288	126570	.	-	.	transcript_id "novel.122.1"; gene_id "novel.122";
scaffold1014	StringTie	exon	125288	125421	.	-	.	transcript_id "novel.122.1"; gene_id "novel.122";
scaffold1014	StringTie	exon	125523	126570	.	-	.	transcript_id "novel.122.1"; gene_id "novel.122";
scaffold1015	StringTie	transcript	83810	86675	.	+	.	transcript_id "novel.123.1"; gene_id "novel.123";
scaffold1015	StringTie	exon	83810	84740	.	+	.	transcript_id "novel.123.1"; gene_id "novel.123";
scaffold1015	StringTie	exon	84945	86675	.	+	.	transcript_id "novel.123.1"; gene_id "novel.123";
scaffold1015	StringTie	transcript	83810	86971	.	+	.	transcript_id "novel.123.2"; gene_id "novel.123";
scaffold1015	StringTie	exon	83810	86971	.	+	.	transcript_id "novel.123.2"; gene_id "novel.123";
scaffold1015	StringTie	transcript	78323	78691	.	-	.	transcript_id "novel.124.1"; gene_id "novel.124";
scaffold1015	StringTie	exon	78323	78691	.	-	.	transcript_id "novel.124.1"; gene_id "novel.124";
scaffold1015	StringTie	transcript	83810	99973	.	-	.	transcript_id "novel.125.1"; gene_id "novel.125";
scaffold1015	StringTie	exon	83810	86672	.	-	.	transcript_id "novel.125.1"; gene_id "novel.125";
scaffold1015	StringTie	exon	99912	99973	.	-	.	transcript_id "novel.125.1"; gene_id "novel.125";
scaffold1016	StringTie	transcript	151738	159882	.	+	.	transcript_id "novel.126.1"; gene_id "novel.126";
scaffold1016	StringTie	exon	151738	152874	.	+	.	transcript_id "novel.126.1"; gene_id "novel.126";
scaffold1016	StringTie	exon	153198	153315	.	+	.	transcript_id "novel.126.1"; gene_id "novel.126";
scaffold1016	StringTie	exon	153745	153917	.	+	.	transcript_id "novel.126.1"; gene_id "novel.126";
scaffold1016	StringTie	exon	156259	156416	.	+	.	transcript_id "novel.126.1"; gene_id "novel.126";
scaffold1016	StringTie	exon	156994	157106	.	+	.	transcript_id "novel.126.1"; gene_id "novel.126";
scaffold1016	StringTie	exon	158736	159882	.	+	.	transcript_id "novel.126.1"; gene_id "novel.126";
scaffold1016	StringTie	transcript	151738	159882	.	+	.	transcript_id "novel.126.2"; gene_id "novel.126";
scaffold1016	StringTie	exon	151738	152874	.	+	.	transcript_id "novel.126.2"; gene_id "novel.126";
scaffold1016	StringTie	exon	153198	153917	.	+	.	transcript_id "novel.126.2"; gene_id "novel.126";
scaffold1016	StringTie	exon	156259	156416	.	+	.	transcript_id "novel.126.2"; gene_id "novel.126";
scaffold1016	StringTie	exon	156994	157106	.	+	.	transcript_id "novel.126.2"; gene_id "novel.126";
scaffold1016	StringTie	exon	158736	159882	.	+	.	transcript_id "novel.126.2"; gene_id "novel.126";
scaffold1016	StringTie	transcript	152095	159882	.	+	.	transcript_id "novel.126.3"; gene_id "novel.126";
scaffold1016	StringTie	exon	152095	152874	.	+	.	transcript_id "novel.126.3"; gene_id "novel.126";
scaffold1016	StringTie	exon	153198	153315	.	+	.	transcript_id "novel.126.3"; gene_id "novel.126";
scaffold1016	StringTie	exon	153745	153917	.	+	.	transcript_id "novel.126.3"; gene_id "novel.126";
scaffold1016	StringTie	exon	156994	157106	.	+	.	transcript_id "novel.126.3"; gene_id "novel.126";
scaffold1016	StringTie	exon	158736	159882	.	+	.	transcript_id "novel.126.3"; gene_id "novel.126";
scaffold1016	StringTie	transcript	152200	159877	.	+	.	transcript_id "novel.126.4"; gene_id "novel.126";
scaffold1016	StringTie	exon	152200	152874	.	+	.	transcript_id "novel.126.4"; gene_id "novel.126";
scaffold1016	StringTie	exon	153198	153315	.	+	.	transcript_id "novel.126.4"; gene_id "novel.126";
scaffold1016	StringTie	exon	153766	153917	.	+	.	transcript_id "novel.126.4"; gene_id "novel.126";
scaffold1016	StringTie	exon	156259	156416	.	+	.	transcript_id "novel.126.4"; gene_id "novel.126";
scaffold1016	StringTie	exon	156994	157106	.	+	.	transcript_id "novel.126.4"; gene_id "novel.126";
scaffold1016	StringTie	exon	158736	159877	.	+	.	transcript_id "novel.126.4"; gene_id "novel.126";
scaffold1017	StringTie	transcript	45471	119290	.	+	.	transcript_id "novel.127.1"; gene_id "novel.127";
scaffold1017	StringTie	exon	45471	45602	.	+	.	transcript_id "novel.127.1"; gene_id "novel.127";
scaffold1017	StringTie	exon	117998	118278	.	+	.	transcript_id "novel.127.1"; gene_id "novel.127";
scaffold1017	StringTie	exon	118479	119290	.	+	.	transcript_id "novel.127.1"; gene_id "novel.127";
scaffold1017	StringTie	transcript	135303	147736	.	+	.	transcript_id "novel.128.1"; gene_id "novel.128";
scaffold1017	StringTie	exon	135303	135395	.	+	.	transcript_id "novel.128.1"; gene_id "novel.128";
scaffold1017	StringTie	exon	145765	147736	.	+	.	transcript_id "novel.128.1"; gene_id "novel.128";
scaffold1017	StringTie	transcript	37658	41020	.	-	.	transcript_id "novel.129.1"; gene_id "novel.129";
scaffold1017	StringTie	exon	37658	39788	.	-	.	transcript_id "novel.129.1"; gene_id "novel.129";
scaffold1017	StringTie	exon	40916	41020	.	-	.	transcript_id "novel.129.1"; gene_id "novel.129";
scaffold1019	StringTie	transcript	190	14639	.	+	.	transcript_id "novel.130.1"; gene_id "novel.130";
scaffold1019	StringTie	exon	190	303	.	+	.	transcript_id "novel.130.1"; gene_id "novel.130";
scaffold1019	StringTie	exon	12403	14639	.	+	.	transcript_id "novel.130.1"; gene_id "novel.130";
scaffold1019	StringTie	transcript	23376	47992	.	-	.	transcript_id "novel.131.1"; gene_id "novel.131";
scaffold1019	StringTie	exon	23376	25749	.	-	.	transcript_id "novel.131.1"; gene_id "novel.131";
scaffold1019	StringTie	exon	26227	26306	.	-	.	transcript_id "novel.131.1"; gene_id "novel.131";
scaffold1019	StringTie	exon	47462	47992	.	-	.	transcript_id "novel.131.1"; gene_id "novel.131";
scaffold1019	StringTie	transcript	23465	47530	.	-	.	transcript_id "novel.131.2"; gene_id "novel.131";
scaffold1019	StringTie	exon	23465	25774	.	-	.	transcript_id "novel.131.2"; gene_id "novel.131";
scaffold1019	StringTie	exon	26227	26306	.	-	.	transcript_id "novel.131.2"; gene_id "novel.131";
scaffold1019	StringTie	exon	47462	47530	.	-	.	transcript_id "novel.131.2"; gene_id "novel.131";
scaffold1019	StringTie	transcript	120660	155351	.	-	.	transcript_id "novel.132.1"; gene_id "novel.132";
scaffold1019	StringTie	exon	120660	122207	.	-	.	transcript_id "novel.132.1"; gene_id "novel.132";
scaffold1019	StringTie	exon	155224	155351	.	-	.	transcript_id "novel.132.1"; gene_id "novel.132";
scaffold1019	StringTie	transcript	120732	130810	.	-	.	transcript_id "novel.132.2"; gene_id "novel.132";
scaffold1019	StringTie	exon	120732	122207	.	-	.	transcript_id "novel.132.2"; gene_id "novel.132";
scaffold1019	StringTie	exon	130665	130810	.	-	.	transcript_id "novel.132.2"; gene_id "novel.132";
scaffold10195	StringTie	transcript	133	1037	.	-	.	transcript_id "novel.133.1"; gene_id "novel.133";
scaffold10195	StringTie	exon	133	1037	.	-	.	transcript_id "novel.133.1"; gene_id "novel.133";
scaffold102	StringTie	transcript	555122	558540	.	+	.	transcript_id "novel.134.1"; gene_id "novel.134";
scaffold102	StringTie	exon	555122	556330	.	+	.	transcript_id "novel.134.1"; gene_id "novel.134";
scaffold102	StringTie	exon	557981	558540	.	+	.	transcript_id "novel.134.1"; gene_id "novel.134";
scaffold102	StringTie	transcript	72440	74268	.	-	.	transcript_id "novel.135.1"; gene_id "novel.135";
scaffold102	StringTie	exon	72440	74268	.	-	.	transcript_id "novel.135.1"; gene_id "novel.135";
scaffold102	StringTie	transcript	136328	141989	.	-	.	transcript_id "novel.136.1"; gene_id "novel.136";
scaffold102	StringTie	exon	136328	137879	.	-	.	transcript_id "novel.136.1"; gene_id "novel.136";
scaffold102	StringTie	exon	138624	138774	.	-	.	transcript_id "novel.136.1"; gene_id "novel.136";
scaffold102	StringTie	exon	141834	141989	.	-	.	transcript_id "novel.136.1"; gene_id "novel.136";
scaffold102	StringTie	transcript	355430	371389	.	-	.	transcript_id "novel.137.1"; gene_id "novel.137";
scaffold102	StringTie	exon	355430	357789	.	-	.	transcript_id "novel.137.1"; gene_id "novel.137";
scaffold102	StringTie	exon	358186	358305	.	-	.	transcript_id "novel.137.1"; gene_id "novel.137";
scaffold102	StringTie	exon	359803	359862	.	-	.	transcript_id "novel.137.1"; gene_id "novel.137";
scaffold102	StringTie	exon	361528	362062	.	-	.	transcript_id "novel.137.1"; gene_id "novel.137";
scaffold102	StringTie	exon	363680	363785	.	-	.	transcript_id "novel.137.1"; gene_id "novel.137";
scaffold102	StringTie	exon	366909	367107	.	-	.	transcript_id "novel.137.1"; gene_id "novel.137";
scaffold102	StringTie	exon	367784	367850	.	-	.	transcript_id "novel.137.1"; gene_id "novel.137";
scaffold102	StringTie	exon	368362	368607	.	-	.	transcript_id "novel.137.1"; gene_id "novel.137";
scaffold102	StringTie	exon	369070	371389	.	-	.	transcript_id "novel.137.1"; gene_id "novel.137";
scaffold102	StringTie	transcript	357208	369603	.	-	.	transcript_id "novel.137.2"; gene_id "novel.137";
scaffold102	StringTie	exon	357208	357789	.	-	.	transcript_id "novel.137.2"; gene_id "novel.137";
scaffold102	StringTie	exon	358186	358305	.	-	.	transcript_id "novel.137.2"; gene_id "novel.137";
scaffold102	StringTie	exon	359803	359865	.	-	.	transcript_id "novel.137.2"; gene_id "novel.137";
scaffold102	StringTie	exon	361528	362062	.	-	.	transcript_id "novel.137.2"; gene_id "novel.137";
scaffold102	StringTie	exon	363680	363785	.	-	.	transcript_id "novel.137.2"; gene_id "novel.137";
scaffold102	StringTie	exon	366909	367107	.	-	.	transcript_id "novel.137.2"; gene_id "novel.137";
scaffold102	StringTie	exon	367784	367850	.	-	.	transcript_id "novel.137.2"; gene_id "novel.137";
scaffold102	StringTie	exon	368362	368607	.	-	.	transcript_id "novel.137.2"; gene_id "novel.137";
scaffold102	StringTie	exon	369070	369603	.	-	.	transcript_id "novel.137.2"; gene_id "novel.137";
scaffold102	StringTie	transcript	431217	451927	.	-	.	transcript_id "novel.138.1"; gene_id "novel.138";
scaffold102	StringTie	exon	431217	431738	.	-	.	transcript_id "novel.138.1"; gene_id "novel.138";
scaffold102	StringTie	exon	434626	434766	.	-	.	transcript_id "novel.138.1"; gene_id "novel.138";
scaffold102	StringTie	exon	435639	435749	.	-	.	transcript_id "novel.138.1"; gene_id "novel.138";
scaffold102	StringTie	exon	436502	436969	.	-	.	transcript_id "novel.138.1"; gene_id "novel.138";
scaffold102	StringTie	exon	438280	438390	.	-	.	transcript_id "novel.138.1"; gene_id "novel.138";
scaffold102	StringTie	exon	441844	441965	.	-	.	transcript_id "novel.138.1"; gene_id "novel.138";
scaffold102	StringTie	exon	445811	445964	.	-	.	transcript_id "novel.138.1"; gene_id "novel.138";
scaffold102	StringTie	exon	449037	449141	.	-	.	transcript_id "novel.138.1"; gene_id "novel.138";
scaffold102	StringTie	exon	451149	451261	.	-	.	transcript_id "novel.138.1"; gene_id "novel.138";
scaffold102	StringTie	exon	451751	451927	.	-	.	transcript_id "novel.138.1"; gene_id "novel.138";
scaffold102	StringTie	transcript	498773	506500	.	-	.	transcript_id "novel.139.1"; gene_id "novel.139";
scaffold102	StringTie	exon	498773	499024	.	-	.	transcript_id "novel.139.1"; gene_id "novel.139";
scaffold102	StringTie	exon	506154	506500	.	-	.	transcript_id "novel.139.1"; gene_id "novel.139";
scaffold1020	StringTie	transcript	60516	85977	.	+	.	transcript_id "novel.140.1"; gene_id "novel.140";
scaffold1020	StringTie	exon	60516	60660	.	+	.	transcript_id "novel.140.1"; gene_id "novel.140";
scaffold1020	StringTie	exon	62447	62661	.	+	.	transcript_id "novel.140.1"; gene_id "novel.140";
scaffold1020	StringTie	exon	85360	85977	.	+	.	transcript_id "novel.140.1"; gene_id "novel.140";
scaffold1020	StringTie	transcript	107410	108605	.	+	.	transcript_id "novel.141.1"; gene_id "novel.141";
scaffold1020	StringTie	exon	107410	108605	.	+	.	transcript_id "novel.141.1"; gene_id "novel.141";
scaffold1020	StringTie	transcript	109073	110349	.	+	.	transcript_id "novel.142.1"; gene_id "novel.142";
scaffold1020	StringTie	exon	109073	110349	.	+	.	transcript_id "novel.142.1"; gene_id "novel.142";
scaffold1020	StringTie	transcript	110455	111759	.	+	.	transcript_id "novel.143.1"; gene_id "novel.143";
scaffold1020	StringTie	exon	110455	111656	.	+	.	transcript_id "novel.143.1"; gene_id "novel.143";
scaffold1020	StringTie	exon	111697	111759	.	+	.	transcript_id "novel.143.1"; gene_id "novel.143";
scaffold1020	StringTie	transcript	113108	115414	.	+	.	transcript_id "novel.144.1"; gene_id "novel.144";
scaffold1020	StringTie	exon	113108	115414	.	+	.	transcript_id "novel.144.1"; gene_id "novel.144";
scaffold1020	StringTie	transcript	150697	153594	.	+	.	transcript_id "novel.145.1"; gene_id "novel.145";
scaffold1020	StringTie	exon	150697	153594	.	+	.	transcript_id "novel.145.1"; gene_id "novel.145";
scaffold1020	StringTie	transcript	137442	144393	.	-	.	transcript_id "novel.146.1"; gene_id "novel.146";
scaffold1020	StringTie	exon	137442	144393	.	-	.	transcript_id "novel.146.1"; gene_id "novel.146";
scaffold1020	StringTie	transcript	148162	149498	.	-	.	transcript_id "novel.147.1"; gene_id "novel.147";
scaffold1020	StringTie	exon	148162	149498	.	-	.	transcript_id "novel.147.1"; gene_id "novel.147";
scaffold1021	StringTie	transcript	281	12056	.	+	.	transcript_id "novel.148.1"; gene_id "novel.148";
scaffold1021	StringTie	exon	281	730	.	+	.	transcript_id "novel.148.1"; gene_id "novel.148";
scaffold1021	StringTie	exon	8601	12056	.	+	.	transcript_id "novel.148.1"; gene_id "novel.148";
scaffold1021	StringTie	transcript	5054	12021	.	+	.	transcript_id "novel.148.2"; gene_id "novel.148";
scaffold1021	StringTie	exon	5054	5084	.	+	.	transcript_id "novel.148.2"; gene_id "novel.148";
scaffold1021	StringTie	exon	5398	5438	.	+	.	transcript_id "novel.148.2"; gene_id "novel.148";
scaffold1021	StringTie	exon	8601	12021	.	+	.	transcript_id "novel.148.2"; gene_id "novel.148";
scaffold1021	StringTie	transcript	30189	36740	.	+	.	transcript_id "novel.149.1"; gene_id "novel.149";
scaffold1021	StringTie	exon	30189	30241	.	+	.	transcript_id "novel.149.1"; gene_id "novel.149";
scaffold1021	StringTie	exon	36480	36740	.	+	.	transcript_id "novel.149.1"; gene_id "novel.149";
scaffold1021	StringTie	transcript	69334	72578	.	+	.	transcript_id "novel.150.1"; gene_id "novel.150";
scaffold1021	StringTie	exon	69334	69446	.	+	.	transcript_id "novel.150.1"; gene_id "novel.150";
scaffold1021	StringTie	exon	70112	72578	.	+	.	transcript_id "novel.150.1"; gene_id "novel.150";
scaffold1021	StringTie	transcript	36982	39516	.	-	.	transcript_id "novel.151.1"; gene_id "novel.151";
scaffold1021	StringTie	exon	36982	39516	.	-	.	transcript_id "novel.151.1"; gene_id "novel.151";
scaffold1022	StringTie	transcript	79965	81318	.	+	.	transcript_id "novel.152.1"; gene_id "novel.152";
scaffold1022	StringTie	exon	79965	81318	.	+	.	transcript_id "novel.152.1"; gene_id "novel.152";
scaffold1022	StringTie	transcript	1	1664	.	-	.	transcript_id "novel.153.1"; gene_id "novel.153";
scaffold1022	StringTie	exon	1	673	.	-	.	transcript_id "novel.153.1"; gene_id "novel.153";
scaffold1022	StringTie	exon	1618	1664	.	-	.	transcript_id "novel.153.1"; gene_id "novel.153";
scaffold1022	StringTie	transcript	133384	137115	.	-	.	transcript_id "novel.154.1"; gene_id "novel.154";
scaffold1022	StringTie	exon	133384	134596	.	-	.	transcript_id "novel.154.1"; gene_id "novel.154";
scaffold1022	StringTie	exon	136955	137115	.	-	.	transcript_id "novel.154.1"; gene_id "novel.154";
scaffold1022	StringTie	transcript	59303	60942	.	-	.	transcript_id "novel.155.1"; gene_id "novel.155";
scaffold1022	StringTie	exon	59303	59773	.	-	.	transcript_id "novel.155.1"; gene_id "novel.155";
scaffold1022	StringTie	exon	60609	60942	.	-	.	transcript_id "novel.155.1"; gene_id "novel.155";
scaffold1022	StringTie	transcript	167649	168171	.	-	.	transcript_id "novel.156.1"; gene_id "novel.156";
scaffold1022	StringTie	exon	167649	168171	.	-	.	transcript_id "novel.156.1"; gene_id "novel.156";
scaffold1024	StringTie	transcript	106557	107667	.	+	.	transcript_id "novel.157.1"; gene_id "novel.157";
scaffold1024	StringTie	exon	106557	106710	.	+	.	transcript_id "novel.157.1"; gene_id "novel.157";
scaffold1024	StringTie	exon	107408	107667	.	+	.	transcript_id "novel.157.1"; gene_id "novel.157";
scaffold1024	StringTie	transcript	9139	13986	.	-	.	transcript_id "novel.158.1"; gene_id "novel.158";
scaffold1024	StringTie	exon	9139	9308	.	-	.	transcript_id "novel.158.1"; gene_id "novel.158";
scaffold1024	StringTie	exon	13861	13986	.	-	.	transcript_id "novel.158.1"; gene_id "novel.158";
scaffold1024	StringTie	transcript	106434	106843	.	-	.	transcript_id "novel.159.1"; gene_id "novel.159";
scaffold1024	StringTie	exon	106434	106843	.	-	.	transcript_id "novel.159.1"; gene_id "novel.159";
scaffold1025	StringTie	transcript	109238	110931	.	+	.	transcript_id "novel.160.1"; gene_id "novel.160";
scaffold1025	StringTie	exon	109238	110931	.	+	.	transcript_id "novel.160.1"; gene_id "novel.160";
scaffold1025	StringTie	transcript	140962	142264	.	+	.	transcript_id "novel.161.1"; gene_id "novel.161";
scaffold1025	StringTie	exon	140962	141569	.	+	.	transcript_id "novel.161.1"; gene_id "novel.161";
scaffold1025	StringTie	exon	142111	142264	.	+	.	transcript_id "novel.161.1"; gene_id "novel.161";
scaffold1025	StringTie	transcript	144865	151575	.	+	.	transcript_id "novel.162.1"; gene_id "novel.162";
scaffold1025	StringTie	exon	144865	144966	.	+	.	transcript_id "novel.162.1"; gene_id "novel.162";
scaffold1025	StringTie	exon	149692	151575	.	+	.	transcript_id "novel.162.1"; gene_id "novel.162";
scaffold1025	StringTie	transcript	26607	28546	.	-	.	transcript_id "novel.163.1"; gene_id "novel.163";
scaffold1025	StringTie	exon	26607	27476	.	-	.	transcript_id "novel.163.1"; gene_id "novel.163";
scaffold1025	StringTie	exon	28114	28546	.	-	.	transcript_id "novel.163.1"; gene_id "novel.163";
scaffold1025	StringTie	transcript	29449	40423	.	-	.	transcript_id "novel.164.1"; gene_id "novel.164";
scaffold1025	StringTie	exon	29449	30659	.	-	.	transcript_id "novel.164.1"; gene_id "novel.164";
scaffold1025	StringTie	exon	40069	40423	.	-	.	transcript_id "novel.164.1"; gene_id "novel.164";
scaffold1025	StringTie	transcript	106233	107684	.	-	.	transcript_id "novel.165.1"; gene_id "novel.165";
scaffold1025	StringTie	exon	106233	107684	.	-	.	transcript_id "novel.165.1"; gene_id "novel.165";
scaffold1025	StringTie	transcript	109238	110758	.	-	.	transcript_id "novel.166.1"; gene_id "novel.166";
scaffold1025	StringTie	exon	109238	110758	.	-	.	transcript_id "novel.166.1"; gene_id "novel.166";
scaffold1025	StringTie	transcript	113377	114492	.	-	.	transcript_id "novel.167.1"; gene_id "novel.167";
scaffold1025	StringTie	exon	113377	114492	.	-	.	transcript_id "novel.167.1"; gene_id "novel.167";
scaffold1027	StringTie	transcript	160707	162735	.	-	.	transcript_id "novel.168.1"; gene_id "novel.168";
scaffold1027	StringTie	exon	160707	162735	.	-	.	transcript_id "novel.168.1"; gene_id "novel.168";
scaffold1028	StringTie	transcript	9005	9956	.	-	.	transcript_id "novel.169.1"; gene_id "novel.169";
scaffold1028	StringTie	exon	9005	9298	.	-	.	transcript_id "novel.169.1"; gene_id "novel.169";
scaffold1028	StringTie	exon	9819	9956	.	-	.	transcript_id "novel.169.1"; gene_id "novel.169";
scaffold1028	StringTie	transcript	72744	75452	.	-	.	transcript_id "novel.170.1"; gene_id "novel.170";
scaffold1028	StringTie	exon	72744	75452	.	-	.	transcript_id "novel.170.1"; gene_id "novel.170";
scaffold1028	StringTie	transcript	154963	156915	.	-	.	transcript_id "novel.171.1"; gene_id "novel.171";
scaffold1028	StringTie	exon	154963	156915	.	-	.	transcript_id "novel.171.1"; gene_id "novel.171";
scaffold1029	StringTie	transcript	122545	140099	.	+	.	transcript_id "novel.172.1"; gene_id "novel.172";
scaffold1029	StringTie	exon	122545	122922	.	+	.	transcript_id "novel.172.1"; gene_id "novel.172";
scaffold1029	StringTie	exon	139788	140099	.	+	.	transcript_id "novel.172.1"; gene_id "novel.172";
scaffold1029	StringTie	transcript	131200	131791	.	+	.	transcript_id "novel.173.1"; gene_id "novel.173";
scaffold1029	StringTie	exon	131200	131791	.	+	.	transcript_id "novel.173.1"; gene_id "novel.173";
scaffold1029	StringTie	transcript	14782	16174	.	-	.	transcript_id "novel.174.1"; gene_id "novel.174";
scaffold1029	StringTie	exon	14782	16174	.	-	.	transcript_id "novel.174.1"; gene_id "novel.174";
scaffold1029	StringTie	transcript	16341	18341	.	-	.	transcript_id "novel.175.1"; gene_id "novel.175";
scaffold1029	StringTie	exon	16341	16678	.	-	.	transcript_id "novel.175.1"; gene_id "novel.175";
scaffold1029	StringTie	exon	17734	18341	.	-	.	transcript_id "novel.175.1"; gene_id "novel.175";
scaffold1029	StringTie	transcript	84005	107645	.	-	.	transcript_id "novel.176.1"; gene_id "novel.176";
scaffold1029	StringTie	exon	84005	88407	.	-	.	transcript_id "novel.176.1"; gene_id "novel.176";
scaffold1029	StringTie	exon	94531	94647	.	-	.	transcript_id "novel.176.1"; gene_id "novel.176";
scaffold1029	StringTie	exon	95177	95282	.	-	.	transcript_id "novel.176.1"; gene_id "novel.176";
scaffold1029	StringTie	exon	96393	96526	.	-	.	transcript_id "novel.176.1"; gene_id "novel.176";
scaffold1029	StringTie	exon	97310	97363	.	-	.	transcript_id "novel.176.1"; gene_id "novel.176";
scaffold1029	StringTie	exon	99129	99195	.	-	.	transcript_id "novel.176.1"; gene_id "novel.176";
scaffold1029	StringTie	exon	100532	100683	.	-	.	transcript_id "novel.176.1"; gene_id "novel.176";
scaffold1029	StringTie	exon	102717	102764	.	-	.	transcript_id "novel.176.1"; gene_id "novel.176";
scaffold1029	StringTie	exon	105597	105737	.	-	.	transcript_id "novel.176.1"; gene_id "novel.176";
scaffold1029	StringTie	exon	106396	106562	.	-	.	transcript_id "novel.176.1"; gene_id "novel.176";
scaffold1029	StringTie	exon	107296	107645	.	-	.	transcript_id "novel.176.1"; gene_id "novel.176";
scaffold103	StringTie	transcript	415639	425285	.	+	.	transcript_id "novel.177.1"; gene_id "novel.177";
scaffold103	StringTie	exon	415639	420609	.	+	.	transcript_id "novel.177.1"; gene_id "novel.177";
scaffold103	StringTie	exon	424158	425285	.	+	.	transcript_id "novel.177.1"; gene_id "novel.177";
scaffold103	StringTie	transcript	416702	420264	.	+	.	transcript_id "novel.177.2"; gene_id "novel.177";
scaffold103	StringTie	exon	416702	417891	.	+	.	transcript_id "novel.177.2"; gene_id "novel.177";
scaffold103	StringTie	exon	418112	420264	.	+	.	transcript_id "novel.177.2"; gene_id "novel.177";
scaffold103	StringTie	transcript	498212	502190	.	+	.	transcript_id "novel.178.1"; gene_id "novel.178";
scaffold103	StringTie	exon	498212	498489	.	+	.	transcript_id "novel.178.1"; gene_id "novel.178";
scaffold103	StringTie	exon	500478	500548	.	+	.	transcript_id "novel.178.1"; gene_id "novel.178";
scaffold103	StringTie	exon	502179	502190	.	+	.	transcript_id "novel.178.1"; gene_id "novel.178";
scaffold103	StringTie	transcript	392134	398726	.	-	.	transcript_id "novel.179.1"; gene_id "novel.179";
scaffold103	StringTie	exon	392134	396041	.	-	.	transcript_id "novel.179.1"; gene_id "novel.179";
scaffold103	StringTie	exon	396765	396954	.	-	.	transcript_id "novel.179.1"; gene_id "novel.179";
scaffold103	StringTie	exon	398039	398726	.	-	.	transcript_id "novel.179.1"; gene_id "novel.179";
scaffold103	StringTie	transcript	393341	398726	.	-	.	transcript_id "novel.179.2"; gene_id "novel.179";
scaffold103	StringTie	exon	393341	396041	.	-	.	transcript_id "novel.179.2"; gene_id "novel.179";
scaffold103	StringTie	exon	396765	396954	.	-	.	transcript_id "novel.179.2"; gene_id "novel.179";
scaffold103	StringTie	exon	398428	398726	.	-	.	transcript_id "novel.179.2"; gene_id "novel.179";
scaffold103	StringTie	transcript	415638	420325	.	-	.	transcript_id "novel.180.1"; gene_id "novel.180";
scaffold103	StringTie	exon	415638	420325	.	-	.	transcript_id "novel.180.1"; gene_id "novel.180";
scaffold103	StringTie	transcript	416679	420042	.	-	.	transcript_id "novel.180.2"; gene_id "novel.180";
scaffold103	StringTie	exon	416679	417158	.	-	.	transcript_id "novel.180.2"; gene_id "novel.180";
scaffold103	StringTie	exon	418126	420042	.	-	.	transcript_id "novel.180.2"; gene_id "novel.180";
scaffold103	StringTie	transcript	480921	482677	.	-	.	transcript_id "novel.181.1"; gene_id "novel.181";
scaffold103	StringTie	exon	480921	482677	.	-	.	transcript_id "novel.181.1"; gene_id "novel.181";
scaffold1031	StringTie	transcript	128736	130229	.	+	.	transcript_id "novel.182.1"; gene_id "novel.182";
scaffold1031	StringTie	exon	128736	130229	.	+	.	transcript_id "novel.182.1"; gene_id "novel.182";
scaffold1031	StringTie	transcript	77110	84810	.	-	.	transcript_id "novel.183.1"; gene_id "novel.183";
scaffold1031	StringTie	exon	77110	84810	.	-	.	transcript_id "novel.183.1"; gene_id "novel.183";
scaffold1031	StringTie	transcript	134577	136096	.	-	.	transcript_id "novel.184.1"; gene_id "novel.184";
scaffold1031	StringTie	exon	134577	135337	.	-	.	transcript_id "novel.184.1"; gene_id "novel.184";
scaffold1031	StringTie	exon	135430	136096	.	-	.	transcript_id "novel.184.1"; gene_id "novel.184";
scaffold1031	StringTie	transcript	134663	136114	.	-	.	transcript_id "novel.184.2"; gene_id "novel.184";
scaffold1031	StringTie	exon	134663	135106	.	-	.	transcript_id "novel.184.2"; gene_id "novel.184";
scaffold1031	StringTie	exon	135661	136114	.	-	.	transcript_id "novel.184.2"; gene_id "novel.184";
scaffold1031	StringTie	transcript	159609	162602	.	-	.	transcript_id "novel.185.1"; gene_id "novel.185";
scaffold1031	StringTie	exon	159609	159810	.	-	.	transcript_id "novel.185.1"; gene_id "novel.185";
scaffold1031	StringTie	exon	162319	162602	.	-	.	transcript_id "novel.185.1"; gene_id "novel.185";
scaffold1032	StringTie	transcript	28280	31047	.	-	.	transcript_id "novel.186.1"; gene_id "novel.186";
scaffold1032	StringTie	exon	28280	28414	.	-	.	transcript_id "novel.186.1"; gene_id "novel.186";
scaffold1032	StringTie	exon	30735	31047	.	-	.	transcript_id "novel.186.1"; gene_id "novel.186";
scaffold1033	StringTie	transcript	32354	37929	.	+	.	transcript_id "novel.187.1"; gene_id "novel.187";
scaffold1033	StringTie	exon	32354	32973	.	+	.	transcript_id "novel.187.1"; gene_id "novel.187";
scaffold1033	StringTie	exon	33990	34128	.	+	.	transcript_id "novel.187.1"; gene_id "novel.187";
scaffold1033	StringTie	exon	34390	37929	.	+	.	transcript_id "novel.187.1"; gene_id "novel.187";
scaffold1033	StringTie	transcript	85877	90504	.	+	.	transcript_id "novel.188.1"; gene_id "novel.188";
scaffold1033	StringTie	exon	85877	90504	.	+	.	transcript_id "novel.188.1"; gene_id "novel.188";
scaffold1033	StringTie	transcript	140515	142300	.	+	.	transcript_id "novel.189.1"; gene_id "novel.189";
scaffold1033	StringTie	exon	140515	142300	.	+	.	transcript_id "novel.189.1"; gene_id "novel.189";
scaffold1033	StringTie	transcript	113391	115463	.	-	.	transcript_id "novel.190.1"; gene_id "novel.190";
scaffold1033	StringTie	exon	113391	115463	.	-	.	transcript_id "novel.190.1"; gene_id "novel.190";
scaffold1033	StringTie	transcript	150064	152374	.	-	.	transcript_id "novel.191.1"; gene_id "novel.191";
scaffold1033	StringTie	exon	150064	151265	.	-	.	transcript_id "novel.191.1"; gene_id "novel.191";
scaffold1033	StringTie	exon	151513	152374	.	-	.	transcript_id "novel.191.1"; gene_id "novel.191";
scaffold1034	StringTie	transcript	392	2793	.	+	.	transcript_id "novel.192.1"; gene_id "novel.192";
scaffold1034	StringTie	exon	392	2793	.	+	.	transcript_id "novel.192.1"; gene_id "novel.192";
scaffold1034	StringTie	transcript	392	2793	.	-	.	transcript_id "novel.193.1"; gene_id "novel.193";
scaffold1034	StringTie	exon	392	2793	.	-	.	transcript_id "novel.193.1"; gene_id "novel.193";
scaffold1034	StringTie	transcript	19220	27582	.	-	.	transcript_id "novel.194.1"; gene_id "novel.194";
scaffold1034	StringTie	exon	19220	19531	.	-	.	transcript_id "novel.194.1"; gene_id "novel.194";
scaffold1034	StringTie	exon	21930	22023	.	-	.	transcript_id "novel.194.1"; gene_id "novel.194";
scaffold1034	StringTie	exon	24497	24607	.	-	.	transcript_id "novel.194.1"; gene_id "novel.194";
scaffold1034	StringTie	exon	27306	27582	.	-	.	transcript_id "novel.194.1"; gene_id "novel.194";
scaffold1035	StringTie	transcript	759	5189	.	+	.	transcript_id "novel.195.1"; gene_id "novel.195";
scaffold1035	StringTie	exon	759	932	.	+	.	transcript_id "novel.195.1"; gene_id "novel.195";
scaffold1035	StringTie	exon	2038	2217	.	+	.	transcript_id "novel.195.1"; gene_id "novel.195";
scaffold1035	StringTie	exon	3514	5189	.	+	.	transcript_id "novel.195.1"; gene_id "novel.195";
scaffold1035	StringTie	transcript	7347	11308	.	+	.	transcript_id "novel.196.1"; gene_id "novel.196";
scaffold1035	StringTie	exon	7347	7519	.	+	.	transcript_id "novel.196.1"; gene_id "novel.196";
scaffold1035	StringTie	exon	10802	11308	.	+	.	transcript_id "novel.196.1"; gene_id "novel.196";
scaffold1035	StringTie	transcript	52269	54847	.	+	.	transcript_id "novel.197.1"; gene_id "novel.197";
scaffold1035	StringTie	exon	52269	53267	.	+	.	transcript_id "novel.197.1"; gene_id "novel.197";
scaffold1035	StringTie	exon	53902	54847	.	+	.	transcript_id "novel.197.1"; gene_id "novel.197";
scaffold1035	StringTie	transcript	55636	58824	.	+	.	transcript_id "novel.198.1"; gene_id "novel.198";
scaffold1035	StringTie	exon	55636	58824	.	+	.	transcript_id "novel.198.1"; gene_id "novel.198";
scaffold1035	StringTie	transcript	126210	127554	.	+	.	transcript_id "novel.199.1"; gene_id "novel.199";
scaffold1035	StringTie	exon	126210	126882	.	+	.	transcript_id "novel.199.1"; gene_id "novel.199";
scaffold1035	StringTie	exon	126950	127554	.	+	.	transcript_id "novel.199.1"; gene_id "novel.199";
scaffold1035	StringTie	transcript	5236	6925	.	-	.	transcript_id "novel.200.1"; gene_id "novel.200";
scaffold1035	StringTie	exon	5236	6925	.	-	.	transcript_id "novel.200.1"; gene_id "novel.200";
scaffold1035	StringTie	transcript	7347	8751	.	-	.	transcript_id "novel.201.1"; gene_id "novel.201";
scaffold1035	StringTie	exon	7347	8751	.	-	.	transcript_id "novel.201.1"; gene_id "novel.201";
scaffold1035	StringTie	transcript	9380	10209	.	-	.	transcript_id "novel.202.1"; gene_id "novel.202";
scaffold1035	StringTie	exon	9380	10209	.	-	.	transcript_id "novel.202.1"; gene_id "novel.202";
scaffold1035	StringTie	transcript	52269	53313	.	-	.	transcript_id "novel.203.1"; gene_id "novel.203";
scaffold1035	StringTie	exon	52269	53313	.	-	.	transcript_id "novel.203.1"; gene_id "novel.203";
scaffold1035	StringTie	transcript	53844	58824	.	-	.	transcript_id "novel.204.1"; gene_id "novel.204";
scaffold1035	StringTie	exon	53844	54221	.	-	.	transcript_id "novel.204.1"; gene_id "novel.204";
scaffold1035	StringTie	exon	55689	58824	.	-	.	transcript_id "novel.204.1"; gene_id "novel.204";
scaffold1035	StringTie	transcript	162915	165823	.	-	.	transcript_id "novel.205.1"; gene_id "novel.205";
scaffold1035	StringTie	exon	162915	163077	.	-	.	transcript_id "novel.205.1"; gene_id "novel.205";
scaffold1035	StringTie	exon	165724	165823	.	-	.	transcript_id "novel.205.1"; gene_id "novel.205";
scaffold1036	StringTie	transcript	106576	108481	.	+	.	transcript_id "novel.206.1"; gene_id "novel.206";
scaffold1036	StringTie	exon	106576	108481	.	+	.	transcript_id "novel.206.1"; gene_id "novel.206";
scaffold1036	StringTie	transcript	107181	108481	.	-	.	transcript_id "novel.207.1"; gene_id "novel.207";
scaffold1036	StringTie	exon	107181	108481	.	-	.	transcript_id "novel.207.1"; gene_id "novel.207";
scaffold1036	StringTie	transcript	107285	108726	.	-	.	transcript_id "novel.207.2"; gene_id "novel.207";
scaffold1036	StringTie	exon	107285	107367	.	-	.	transcript_id "novel.207.2"; gene_id "novel.207";
scaffold1036	StringTie	exon	107469	108726	.	-	.	transcript_id "novel.207.2"; gene_id "novel.207";
scaffold1036	StringTie	transcript	161386	166299	.	-	.	transcript_id "novel.208.1"; gene_id "novel.208";
scaffold1036	StringTie	exon	161386	163339	.	-	.	transcript_id "novel.208.1"; gene_id "novel.208";
scaffold1036	StringTie	exon	164933	165136	.	-	.	transcript_id "novel.208.1"; gene_id "novel.208";
scaffold1036	StringTie	exon	166184	166299	.	-	.	transcript_id "novel.208.1"; gene_id "novel.208";
scaffold1037	StringTie	transcript	78942	83090	.	+	.	transcript_id "novel.209.1"; gene_id "novel.209";
scaffold1037	StringTie	exon	78942	81019	.	+	.	transcript_id "novel.209.1"; gene_id "novel.209";
scaffold1037	StringTie	exon	81785	83090	.	+	.	transcript_id "novel.209.1"; gene_id "novel.209";
scaffold1037	StringTie	transcript	111058	112371	.	-	.	transcript_id "novel.210.1"; gene_id "novel.210";
scaffold1037	StringTie	exon	111058	111309	.	-	.	transcript_id "novel.210.1"; gene_id "novel.210";
scaffold1037	StringTie	exon	112252	112371	.	-	.	transcript_id "novel.210.1"; gene_id "novel.210";
scaffold1038	StringTie	transcript	56619	61612	.	+	.	transcript_id "novel.211.1"; gene_id "novel.211";
scaffold1038	StringTie	exon	56619	56727	.	+	.	transcript_id "novel.211.1"; gene_id "novel.211";
scaffold1038	StringTie	exon	61495	61612	.	+	.	transcript_id "novel.211.1"; gene_id "novel.211";
scaffold1038	StringTie	transcript	132569	135096	.	-	.	transcript_id "novel.212.1"; gene_id "novel.212";
scaffold1038	StringTie	exon	132569	133090	.	-	.	transcript_id "novel.212.1"; gene_id "novel.212";
scaffold1038	StringTie	exon	133542	133606	.	-	.	transcript_id "novel.212.1"; gene_id "novel.212";
scaffold1038	StringTie	exon	135004	135096	.	-	.	transcript_id "novel.212.1"; gene_id "novel.212";
scaffold10385	StringTie	transcript	1	994	.	-	.	transcript_id "novel.213.1"; gene_id "novel.213";
scaffold10385	StringTie	exon	1	44	.	-	.	transcript_id "novel.213.1"; gene_id "novel.213";
scaffold10385	StringTie	exon	136	994	.	-	.	transcript_id "novel.213.1"; gene_id "novel.213";
scaffold10385	StringTie	transcript	1	994	.	-	.	transcript_id "novel.213.2"; gene_id "novel.213";
scaffold10385	StringTie	exon	1	994	.	-	.	transcript_id "novel.213.2"; gene_id "novel.213";
scaffold1039	StringTie	transcript	111	9368	.	+	.	transcript_id "novel.214.1"; gene_id "novel.214";
scaffold1039	StringTie	exon	111	391	.	+	.	transcript_id "novel.214.1"; gene_id "novel.214";
scaffold1039	StringTie	exon	4543	4683	.	+	.	transcript_id "novel.214.1"; gene_id "novel.214";
scaffold1039	StringTie	exon	5385	5552	.	+	.	transcript_id "novel.214.1"; gene_id "novel.214";
scaffold1039	StringTie	exon	6778	9368	.	+	.	transcript_id "novel.214.1"; gene_id "novel.214";
scaffold10397	StringTie	transcript	22	683	.	+	.	transcript_id "novel.215.1"; gene_id "novel.215";
scaffold10397	StringTie	exon	22	281	.	+	.	transcript_id "novel.215.1"; gene_id "novel.215";
scaffold10397	StringTie	exon	479	683	.	+	.	transcript_id "novel.215.1"; gene_id "novel.215";
scaffold104	StringTie	transcript	240450	241032	.	+	.	transcript_id "novel.216.1"; gene_id "novel.216";
scaffold104	StringTie	exon	240450	241032	.	+	.	transcript_id "novel.216.1"; gene_id "novel.216";
scaffold104	StringTie	transcript	434257	436639	.	+	.	transcript_id "novel.217.1"; gene_id "novel.217";
scaffold104	StringTie	exon	434257	435110	.	+	.	transcript_id "novel.217.1"; gene_id "novel.217";
scaffold104	StringTie	exon	436239	436639	.	+	.	transcript_id "novel.217.1"; gene_id "novel.217";
scaffold104	StringTie	transcript	437911	438630	.	+	.	transcript_id "novel.218.1"; gene_id "novel.218";
scaffold104	StringTie	exon	437911	438630	.	+	.	transcript_id "novel.218.1"; gene_id "novel.218";
scaffold104	StringTie	transcript	46511	59047	.	-	.	transcript_id "novel.219.1"; gene_id "novel.219";
scaffold104	StringTie	exon	46511	50550	.	-	.	transcript_id "novel.219.1"; gene_id "novel.219";
scaffold104	StringTie	exon	53261	53351	.	-	.	transcript_id "novel.219.1"; gene_id "novel.219";
scaffold104	StringTie	exon	58729	59047	.	-	.	transcript_id "novel.219.1"; gene_id "novel.219";
scaffold104	StringTie	transcript	240532	242218	.	-	.	transcript_id "novel.220.1"; gene_id "novel.220";
scaffold104	StringTie	exon	240532	241526	.	-	.	transcript_id "novel.220.1"; gene_id "novel.220";
scaffold104	StringTie	exon	241790	242218	.	-	.	transcript_id "novel.220.1"; gene_id "novel.220";
scaffold104	StringTie	transcript	240568	242204	.	-	.	transcript_id "novel.220.2"; gene_id "novel.220";
scaffold104	StringTie	exon	240568	241187	.	-	.	transcript_id "novel.220.2"; gene_id "novel.220";
scaffold104	StringTie	exon	241428	242204	.	-	.	transcript_id "novel.220.2"; gene_id "novel.220";
scaffold10402	StringTie	transcript	50	946	.	-	.	transcript_id "novel.221.1"; gene_id "novel.221";
scaffold10402	StringTie	exon	50	946	.	-	.	transcript_id "novel.221.1"; gene_id "novel.221";
scaffold10402	StringTie	transcript	58	979	.	-	.	transcript_id "novel.221.2"; gene_id "novel.221";
scaffold10402	StringTie	exon	58	448	.	-	.	transcript_id "novel.221.2"; gene_id "novel.221";
scaffold10402	StringTie	exon	851	979	.	-	.	transcript_id "novel.221.2"; gene_id "novel.221";
scaffold1041	StringTie	transcript	120300	121553	.	-	.	transcript_id "novel.222.1"; gene_id "novel.222";
scaffold1041	StringTie	exon	120300	121553	.	-	.	transcript_id "novel.222.1"; gene_id "novel.222";
scaffold1041	StringTie	transcript	125265	125738	.	-	.	transcript_id "novel.223.1"; gene_id "novel.223";
scaffold1041	StringTie	exon	125265	125738	.	-	.	transcript_id "novel.223.1"; gene_id "novel.223";
scaffold1041	StringTie	transcript	125835	130998	.	-	.	transcript_id "novel.224.1"; gene_id "novel.224";
scaffold1041	StringTie	exon	125835	125911	.	-	.	transcript_id "novel.224.1"; gene_id "novel.224";
scaffold1041	StringTie	exon	130681	130998	.	-	.	transcript_id "novel.224.1"; gene_id "novel.224";
scaffold1043	StringTie	transcript	39808	64220	.	+	.	transcript_id "novel.225.1"; gene_id "novel.225";
scaffold1043	StringTie	exon	39808	39825	.	+	.	transcript_id "novel.225.1"; gene_id "novel.225";
scaffold1043	StringTie	exon	63170	64220	.	+	.	transcript_id "novel.225.1"; gene_id "novel.225";
scaffold1043	StringTie	transcript	64731	65179	.	+	.	transcript_id "novel.226.1"; gene_id "novel.226";
scaffold1043	StringTie	exon	64731	65179	.	+	.	transcript_id "novel.226.1"; gene_id "novel.226";
scaffold1044	StringTie	transcript	164412	165146	.	+	.	transcript_id "novel.227.1"; gene_id "novel.227";
scaffold1044	StringTie	exon	164412	164517	.	+	.	transcript_id "novel.227.1"; gene_id "novel.227";
scaffold1044	StringTie	exon	165031	165146	.	+	.	transcript_id "novel.227.1"; gene_id "novel.227";
scaffold10448	StringTie	transcript	19	831	.	-	.	transcript_id "novel.228.1"; gene_id "novel.228";
scaffold10448	StringTie	exon	19	232	.	-	.	transcript_id "novel.228.1"; gene_id "novel.228";
scaffold10448	StringTie	exon	700	831	.	-	.	transcript_id "novel.228.1"; gene_id "novel.228";
scaffold1045	StringTie	transcript	15595	23489	.	-	.	transcript_id "novel.229.1"; gene_id "novel.229";
scaffold1045	StringTie	exon	15595	16479	.	-	.	transcript_id "novel.229.1"; gene_id "novel.229";
scaffold1045	StringTie	exon	18307	18411	.	-	.	transcript_id "novel.229.1"; gene_id "novel.229";
scaffold1045	StringTie	exon	19034	19175	.	-	.	transcript_id "novel.229.1"; gene_id "novel.229";
scaffold1045	StringTie	exon	21880	23489	.	-	.	transcript_id "novel.229.1"; gene_id "novel.229";
scaffold1045	StringTie	transcript	73902	74231	.	-	.	transcript_id "novel.230.1"; gene_id "novel.230";
scaffold1045	StringTie	exon	73902	73979	.	-	.	transcript_id "novel.230.1"; gene_id "novel.230";
scaffold1045	StringTie	exon	74052	74231	.	-	.	transcript_id "novel.230.1"; gene_id "novel.230";
scaffold1045	StringTie	transcript	138293	141164	.	-	.	transcript_id "novel.231.1"; gene_id "novel.231";
scaffold1045	StringTie	exon	138293	139168	.	-	.	transcript_id "novel.231.1"; gene_id "novel.231";
scaffold1045	StringTie	exon	139273	141164	.	-	.	transcript_id "novel.231.1"; gene_id "novel.231";
scaffold1045	StringTie	transcript	138293	141978	.	-	.	transcript_id "novel.231.2"; gene_id "novel.231";
scaffold1045	StringTie	exon	138293	141978	.	-	.	transcript_id "novel.231.2"; gene_id "novel.231";
scaffold1046	StringTie	transcript	136361	137431	.	+	.	transcript_id "novel.232.1"; gene_id "novel.232";
scaffold1046	StringTie	exon	136361	137431	.	+	.	transcript_id "novel.232.1"; gene_id "novel.232";
scaffold1046	StringTie	transcript	51756	66878	.	-	.	transcript_id "novel.233.1"; gene_id "novel.233";
scaffold1046	StringTie	exon	51756	53893	.	-	.	transcript_id "novel.233.1"; gene_id "novel.233";
scaffold1046	StringTie	exon	54818	55657	.	-	.	transcript_id "novel.233.1"; gene_id "novel.233";
scaffold1046	StringTie	exon	55959	56054	.	-	.	transcript_id "novel.233.1"; gene_id "novel.233";
scaffold1046	StringTie	exon	56571	56660	.	-	.	transcript_id "novel.233.1"; gene_id "novel.233";
scaffold1046	StringTie	exon	57223	57285	.	-	.	transcript_id "novel.233.1"; gene_id "novel.233";
scaffold1046	StringTie	exon	57921	58022	.	-	.	transcript_id "novel.233.1"; gene_id "novel.233";
scaffold1046	StringTie	exon	58750	58812	.	-	.	transcript_id "novel.233.1"; gene_id "novel.233";
scaffold1046	StringTie	exon	59560	59641	.	-	.	transcript_id "novel.233.1"; gene_id "novel.233";
scaffold1046	StringTie	exon	65967	66059	.	-	.	transcript_id "novel.233.1"; gene_id "novel.233";
scaffold1046	StringTie	exon	66794	66878	.	-	.	transcript_id "novel.233.1"; gene_id "novel.233";
scaffold1046	StringTie	transcript	51778	66127	.	-	.	transcript_id "novel.233.2"; gene_id "novel.233";
scaffold1046	StringTie	exon	51778	53893	.	-	.	transcript_id "novel.233.2"; gene_id "novel.233";
scaffold1046	StringTie	exon	54818	55657	.	-	.	transcript_id "novel.233.2"; gene_id "novel.233";
scaffold1046	StringTie	exon	55959	56054	.	-	.	transcript_id "novel.233.2"; gene_id "novel.233";
scaffold1046	StringTie	exon	56571	56660	.	-	.	transcript_id "novel.233.2"; gene_id "novel.233";
scaffold1046	StringTie	exon	57223	57285	.	-	.	transcript_id "novel.233.2"; gene_id "novel.233";
scaffold1046	StringTie	exon	57921	58022	.	-	.	transcript_id "novel.233.2"; gene_id "novel.233";
scaffold1046	StringTie	exon	58750	58812	.	-	.	transcript_id "novel.233.2"; gene_id "novel.233";
scaffold1046	StringTie	exon	59560	59636	.	-	.	transcript_id "novel.233.2"; gene_id "novel.233";
scaffold1046	StringTie	exon	65967	66127	.	-	.	transcript_id "novel.233.2"; gene_id "novel.233";
scaffold1046	StringTie	transcript	135155	137431	.	-	.	transcript_id "novel.234.1"; gene_id "novel.234";
scaffold1046	StringTie	exon	135155	136199	.	-	.	transcript_id "novel.234.1"; gene_id "novel.234";
scaffold1046	StringTie	exon	136340	137431	.	-	.	transcript_id "novel.234.1"; gene_id "novel.234";
scaffold1046	StringTie	transcript	136236	137434	.	-	.	transcript_id "novel.234.2"; gene_id "novel.234";
scaffold1046	StringTie	exon	136236	136271	.	-	.	transcript_id "novel.234.2"; gene_id "novel.234";
scaffold1046	StringTie	exon	136336	137434	.	-	.	transcript_id "novel.234.2"; gene_id "novel.234";
scaffold10464	StringTie	transcript	48	900	.	-	.	transcript_id "novel.235.1"; gene_id "novel.235";
scaffold10464	StringTie	exon	48	174	.	-	.	transcript_id "novel.235.1"; gene_id "novel.235";
scaffold10464	StringTie	exon	763	900	.	-	.	transcript_id "novel.235.1"; gene_id "novel.235";
scaffold10465	StringTie	transcript	1	961	.	-	.	transcript_id "novel.236.1"; gene_id "novel.236";
scaffold10465	StringTie	exon	1	173	.	-	.	transcript_id "novel.236.1"; gene_id "novel.236";
scaffold10465	StringTie	exon	825	961	.	-	.	transcript_id "novel.236.1"; gene_id "novel.236";
scaffold1047	StringTie	transcript	152240	153037	.	+	.	transcript_id "novel.237.1"; gene_id "novel.237";
scaffold1047	StringTie	exon	152240	153037	.	+	.	transcript_id "novel.237.1"; gene_id "novel.237";
scaffold1047	StringTie	transcript	164101	165340	.	+	.	transcript_id "novel.238.1"; gene_id "novel.238";
scaffold1047	StringTie	exon	164101	165340	.	+	.	transcript_id "novel.238.1"; gene_id "novel.238";
scaffold1047	StringTie	transcript	146356	148775	.	-	.	transcript_id "novel.239.1"; gene_id "novel.239";
scaffold1047	StringTie	exon	146356	148775	.	-	.	transcript_id "novel.239.1"; gene_id "novel.239";
scaffold1047	StringTie	transcript	153596	155621	.	-	.	transcript_id "novel.240.1"; gene_id "novel.240";
scaffold1047	StringTie	exon	153596	154196	.	-	.	transcript_id "novel.240.1"; gene_id "novel.240";
scaffold1047	StringTie	exon	154476	155621	.	-	.	transcript_id "novel.240.1"; gene_id "novel.240";
scaffold1047	StringTie	transcript	153596	155790	.	-	.	transcript_id "novel.240.2"; gene_id "novel.240";
scaffold1047	StringTie	exon	153596	155790	.	-	.	transcript_id "novel.240.2"; gene_id "novel.240";
scaffold1047	StringTie	transcript	163556	165340	.	-	.	transcript_id "novel.241.1"; gene_id "novel.241";
scaffold1047	StringTie	exon	163556	163878	.	-	.	transcript_id "novel.241.1"; gene_id "novel.241";
scaffold1047	StringTie	exon	164136	165340	.	-	.	transcript_id "novel.241.1"; gene_id "novel.241";
scaffold1049	StringTie	transcript	151130	155133	.	+	.	transcript_id "novel.242.1"; gene_id "novel.242";
scaffold1049	StringTie	exon	151130	151392	.	+	.	transcript_id "novel.242.1"; gene_id "novel.242";
scaffold1049	StringTie	exon	154213	155133	.	+	.	transcript_id "novel.242.1"; gene_id "novel.242";
scaffold1049	StringTie	transcript	151493	155193	.	+	.	transcript_id "novel.242.2"; gene_id "novel.242";
scaffold1049	StringTie	exon	151493	152336	.	+	.	transcript_id "novel.242.2"; gene_id "novel.242";
scaffold1049	StringTie	exon	155157	155193	.	+	.	transcript_id "novel.242.2"; gene_id "novel.242";
scaffold1049	StringTie	transcript	28176	32992	.	-	.	transcript_id "novel.243.1"; gene_id "novel.243";
scaffold1049	StringTie	exon	28176	31126	.	-	.	transcript_id "novel.243.1"; gene_id "novel.243";
scaffold1049	StringTie	exon	31221	32992	.	-	.	transcript_id "novel.243.1"; gene_id "novel.243";
scaffold1049	StringTie	transcript	151124	155101	.	-	.	transcript_id "novel.244.1"; gene_id "novel.244";
scaffold1049	StringTie	exon	151124	151183	.	-	.	transcript_id "novel.244.1"; gene_id "novel.244";
scaffold1049	StringTie	exon	154004	155101	.	-	.	transcript_id "novel.244.1"; gene_id "novel.244";
scaffold1049	StringTie	transcript	151124	155337	.	-	.	transcript_id "novel.244.2"; gene_id "novel.244";
scaffold1049	StringTie	exon	151124	151985	.	-	.	transcript_id "novel.244.2"; gene_id "novel.244";
scaffold1049	StringTie	exon	154806	155337	.	-	.	transcript_id "novel.244.2"; gene_id "novel.244";
scaffold1049	StringTie	transcript	151133	155337	.	-	.	transcript_id "novel.244.3"; gene_id "novel.244";
scaffold1049	StringTie	exon	151133	152059	.	-	.	transcript_id "novel.244.3"; gene_id "novel.244";
scaffold1049	StringTie	exon	154880	155337	.	-	.	transcript_id "novel.244.3"; gene_id "novel.244";
scaffold105	StringTie	transcript	69458	71056	.	+	.	transcript_id "novel.245.1"; gene_id "novel.245";
scaffold105	StringTie	exon	69458	71056	.	+	.	transcript_id "novel.245.1"; gene_id "novel.245";
scaffold105	StringTie	transcript	205066	208304	.	+	.	transcript_id "novel.246.1"; gene_id "novel.246";
scaffold105	StringTie	exon	205066	208304	.	+	.	transcript_id "novel.246.1"; gene_id "novel.246";
scaffold105	StringTie	transcript	322321	323738	.	+	.	transcript_id "novel.247.1"; gene_id "novel.247";
scaffold105	StringTie	exon	322321	323738	.	+	.	transcript_id "novel.247.1"; gene_id "novel.247";
scaffold105	StringTie	transcript	322414	323738	.	+	.	transcript_id "novel.247.2"; gene_id "novel.247";
scaffold105	StringTie	exon	322414	323158	.	+	.	transcript_id "novel.247.2"; gene_id "novel.247";
scaffold105	StringTie	exon	323196	323738	.	+	.	transcript_id "novel.247.2"; gene_id "novel.247";
scaffold105	StringTie	transcript	426149	427041	.	+	.	transcript_id "novel.248.1"; gene_id "novel.248";
scaffold105	StringTie	exon	426149	427041	.	+	.	transcript_id "novel.248.1"; gene_id "novel.248";
scaffold105	StringTie	transcript	464479	464779	.	+	.	transcript_id "novel.249.1"; gene_id "novel.249";
scaffold105	StringTie	exon	464479	464779	.	+	.	transcript_id "novel.249.1"; gene_id "novel.249";
scaffold105	StringTie	transcript	556042	564648	.	+	.	transcript_id "novel.250.1"; gene_id "novel.250";
scaffold105	StringTie	exon	556042	556204	.	+	.	transcript_id "novel.250.1"; gene_id "novel.250";
scaffold105	StringTie	exon	557882	558014	.	+	.	transcript_id "novel.250.1"; gene_id "novel.250";
scaffold105	StringTie	exon	558813	558864	.	+	.	transcript_id "novel.250.1"; gene_id "novel.250";
scaffold105	StringTie	exon	559862	560026	.	+	.	transcript_id "novel.250.1"; gene_id "novel.250";
scaffold105	StringTie	exon	561280	561363	.	+	.	transcript_id "novel.250.1"; gene_id "novel.250";
scaffold105	StringTie	exon	562595	562687	.	+	.	transcript_id "novel.250.1"; gene_id "novel.250";
scaffold105	StringTie	exon	562718	564648	.	+	.	transcript_id "novel.250.1"; gene_id "novel.250";
scaffold105	StringTie	transcript	556042	564656	.	+	.	transcript_id "novel.250.2"; gene_id "novel.250";
scaffold105	StringTie	exon	556042	556204	.	+	.	transcript_id "novel.250.2"; gene_id "novel.250";
scaffold105	StringTie	exon	557882	558014	.	+	.	transcript_id "novel.250.2"; gene_id "novel.250";
scaffold105	StringTie	exon	558813	558864	.	+	.	transcript_id "novel.250.2"; gene_id "novel.250";
scaffold105	StringTie	exon	559862	560026	.	+	.	transcript_id "novel.250.2"; gene_id "novel.250";
scaffold105	StringTie	exon	561280	561363	.	+	.	transcript_id "novel.250.2"; gene_id "novel.250";
scaffold105	StringTie	exon	562595	562687	.	+	.	transcript_id "novel.250.2"; gene_id "novel.250";
scaffold105	StringTie	exon	562719	564656	.	+	.	transcript_id "novel.250.2"; gene_id "novel.250";
scaffold105	StringTie	transcript	556042	564660	.	+	.	transcript_id "novel.250.3"; gene_id "novel.250";
scaffold105	StringTie	exon	556042	556204	.	+	.	transcript_id "novel.250.3"; gene_id "novel.250";
scaffold105	StringTie	exon	557882	558014	.	+	.	transcript_id "novel.250.3"; gene_id "novel.250";
scaffold105	StringTie	exon	558813	558864	.	+	.	transcript_id "novel.250.3"; gene_id "novel.250";
scaffold105	StringTie	exon	559862	560026	.	+	.	transcript_id "novel.250.3"; gene_id "novel.250";
scaffold105	StringTie	exon	561280	561363	.	+	.	transcript_id "novel.250.3"; gene_id "novel.250";
scaffold105	StringTie	exon	562595	564660	.	+	.	transcript_id "novel.250.3"; gene_id "novel.250";
scaffold105	StringTie	transcript	556043	564655	.	+	.	transcript_id "novel.250.4"; gene_id "novel.250";
scaffold105	StringTie	exon	556043	556204	.	+	.	transcript_id "novel.250.4"; gene_id "novel.250";
scaffold105	StringTie	exon	557882	558014	.	+	.	transcript_id "novel.250.4"; gene_id "novel.250";
scaffold105	StringTie	exon	558813	558864	.	+	.	transcript_id "novel.250.4"; gene_id "novel.250";
scaffold105	StringTie	exon	559862	560026	.	+	.	transcript_id "novel.250.4"; gene_id "novel.250";
scaffold105	StringTie	exon	561280	561363	.	+	.	transcript_id "novel.250.4"; gene_id "novel.250";
scaffold105	StringTie	exon	562595	562687	.	+	.	transcript_id "novel.250.4"; gene_id "novel.250";
scaffold105	StringTie	exon	562717	564655	.	+	.	transcript_id "novel.250.4"; gene_id "novel.250";
scaffold105	StringTie	transcript	556043	564655	.	+	.	transcript_id "novel.250.5"; gene_id "novel.250";
scaffold105	StringTie	exon	556043	556204	.	+	.	transcript_id "novel.250.5"; gene_id "novel.250";
scaffold105	StringTie	exon	557882	558014	.	+	.	transcript_id "novel.250.5"; gene_id "novel.250";
scaffold105	StringTie	exon	558813	558864	.	+	.	transcript_id "novel.250.5"; gene_id "novel.250";
scaffold105	StringTie	exon	559862	560026	.	+	.	transcript_id "novel.250.5"; gene_id "novel.250";
scaffold105	StringTie	exon	561280	561363	.	+	.	transcript_id "novel.250.5"; gene_id "novel.250";
scaffold105	StringTie	exon	562595	562685	.	+	.	transcript_id "novel.250.5"; gene_id "novel.250";
scaffold105	StringTie	exon	562714	564655	.	+	.	transcript_id "novel.250.5"; gene_id "novel.250";
scaffold105	StringTie	transcript	556043	564660	.	+	.	transcript_id "novel.250.6"; gene_id "novel.250";
scaffold105	StringTie	exon	556043	556204	.	+	.	transcript_id "novel.250.6"; gene_id "novel.250";
scaffold105	StringTie	exon	557882	558014	.	+	.	transcript_id "novel.250.6"; gene_id "novel.250";
scaffold105	StringTie	exon	558813	558864	.	+	.	transcript_id "novel.250.6"; gene_id "novel.250";
scaffold105	StringTie	exon	559862	560026	.	+	.	transcript_id "novel.250.6"; gene_id "novel.250";
scaffold105	StringTie	exon	561280	561363	.	+	.	transcript_id "novel.250.6"; gene_id "novel.250";
scaffold105	StringTie	exon	562595	562687	.	+	.	transcript_id "novel.250.6"; gene_id "novel.250";
scaffold105	StringTie	exon	562726	564660	.	+	.	transcript_id "novel.250.6"; gene_id "novel.250";
scaffold105	StringTie	transcript	556043	564660	.	+	.	transcript_id "novel.250.7"; gene_id "novel.250";
scaffold105	StringTie	exon	556043	556204	.	+	.	transcript_id "novel.250.7"; gene_id "novel.250";
scaffold105	StringTie	exon	557882	558014	.	+	.	transcript_id "novel.250.7"; gene_id "novel.250";
scaffold105	StringTie	exon	558813	558864	.	+	.	transcript_id "novel.250.7"; gene_id "novel.250";
scaffold105	StringTie	exon	559862	560026	.	+	.	transcript_id "novel.250.7"; gene_id "novel.250";
scaffold105	StringTie	exon	561280	561363	.	+	.	transcript_id "novel.250.7"; gene_id "novel.250";
scaffold105	StringTie	exon	562595	562687	.	+	.	transcript_id "novel.250.7"; gene_id "novel.250";
scaffold105	StringTie	exon	562716	564660	.	+	.	transcript_id "novel.250.7"; gene_id "novel.250";
scaffold105	StringTie	transcript	556046	563816	.	+	.	transcript_id "novel.250.8"; gene_id "novel.250";
scaffold105	StringTie	exon	556046	556204	.	+	.	transcript_id "novel.250.8"; gene_id "novel.250";
scaffold105	StringTie	exon	557882	558014	.	+	.	transcript_id "novel.250.8"; gene_id "novel.250";
scaffold105	StringTie	exon	558813	558864	.	+	.	transcript_id "novel.250.8"; gene_id "novel.250";
scaffold105	StringTie	exon	559862	560026	.	+	.	transcript_id "novel.250.8"; gene_id "novel.250";
scaffold105	StringTie	exon	561280	561363	.	+	.	transcript_id "novel.250.8"; gene_id "novel.250";
scaffold105	StringTie	exon	562595	562685	.	+	.	transcript_id "novel.250.8"; gene_id "novel.250";
scaffold105	StringTie	exon	562718	563816	.	+	.	transcript_id "novel.250.8"; gene_id "novel.250";
scaffold105	StringTie	transcript	66570	69095	.	-	.	transcript_id "novel.251.1"; gene_id "novel.251";
scaffold105	StringTie	exon	66570	69095	.	-	.	transcript_id "novel.251.1"; gene_id "novel.251";
scaffold105	StringTie	transcript	195414	197375	.	-	.	transcript_id "novel.252.1"; gene_id "novel.252";
scaffold105	StringTie	exon	195414	197375	.	-	.	transcript_id "novel.252.1"; gene_id "novel.252";
scaffold105	StringTie	transcript	373848	377660	.	-	.	transcript_id "novel.253.1"; gene_id "novel.253";
scaffold105	StringTie	exon	373848	377374	.	-	.	transcript_id "novel.253.1"; gene_id "novel.253";
scaffold105	StringTie	exon	377568	377660	.	-	.	transcript_id "novel.253.1"; gene_id "novel.253";
scaffold105	StringTie	transcript	464851	466280	.	-	.	transcript_id "novel.254.1"; gene_id "novel.254";
scaffold105	StringTie	exon	464851	465249	.	-	.	transcript_id "novel.254.1"; gene_id "novel.254";
scaffold105	StringTie	exon	465814	466280	.	-	.	transcript_id "novel.254.1"; gene_id "novel.254";
scaffold105	StringTie	transcript	491765	508750	.	-	.	transcript_id "novel.255.1"; gene_id "novel.255";
scaffold105	StringTie	exon	491765	495259	.	-	.	transcript_id "novel.255.1"; gene_id "novel.255";
scaffold105	StringTie	exon	496041	496155	.	-	.	transcript_id "novel.255.1"; gene_id "novel.255";
scaffold105	StringTie	exon	499041	499142	.	-	.	transcript_id "novel.255.1"; gene_id "novel.255";
scaffold105	StringTie	exon	500434	500507	.	-	.	transcript_id "novel.255.1"; gene_id "novel.255";
scaffold105	StringTie	exon	501975	502120	.	-	.	transcript_id "novel.255.1"; gene_id "novel.255";
scaffold105	StringTie	exon	503060	503210	.	-	.	transcript_id "novel.255.1"; gene_id "novel.255";
scaffold105	StringTie	exon	504906	505017	.	-	.	transcript_id "novel.255.1"; gene_id "novel.255";
scaffold105	StringTie	exon	505834	505908	.	-	.	transcript_id "novel.255.1"; gene_id "novel.255";
scaffold105	StringTie	exon	506025	506095	.	-	.	transcript_id "novel.255.1"; gene_id "novel.255";
scaffold105	StringTie	exon	506747	506891	.	-	.	transcript_id "novel.255.1"; gene_id "novel.255";
scaffold105	StringTie	exon	508578	508750	.	-	.	transcript_id "novel.255.1"; gene_id "novel.255";
scaffold1050	StringTie	transcript	128069	130380	.	+	.	transcript_id "novel.256.1"; gene_id "novel.256";
scaffold1050	StringTie	exon	128069	128380	.	+	.	transcript_id "novel.256.1"; gene_id "novel.256";
scaffold1050	StringTie	exon	129765	130380	.	+	.	transcript_id "novel.256.1"; gene_id "novel.256";
scaffold1050	StringTie	transcript	158866	159899	.	+	.	transcript_id "novel.257.1"; gene_id "novel.257";
scaffold1050	StringTie	exon	158866	159899	.	+	.	transcript_id "novel.257.1"; gene_id "novel.257";
scaffold1050	StringTie	transcript	159295	159776	.	+	.	transcript_id "novel.257.2"; gene_id "novel.257";
scaffold1050	StringTie	exon	159295	159380	.	+	.	transcript_id "novel.257.2"; gene_id "novel.257";
scaffold1050	StringTie	exon	159532	159776	.	+	.	transcript_id "novel.257.2"; gene_id "novel.257";
scaffold1050	StringTie	transcript	113216	114533	.	-	.	transcript_id "novel.258.1"; gene_id "novel.258";
scaffold1050	StringTie	exon	113216	113540	.	-	.	transcript_id "novel.258.1"; gene_id "novel.258";
scaffold1050	StringTie	exon	114073	114533	.	-	.	transcript_id "novel.258.1"; gene_id "novel.258";
scaffold1050	StringTie	transcript	158866	159899	.	-	.	transcript_id "novel.259.1"; gene_id "novel.259";
scaffold1050	StringTie	exon	158866	159899	.	-	.	transcript_id "novel.259.1"; gene_id "novel.259";
scaffold1052	StringTie	transcript	9480	10218	.	+	.	transcript_id "novel.260.1"; gene_id "novel.260";
scaffold1052	StringTie	exon	9480	10218	.	+	.	transcript_id "novel.260.1"; gene_id "novel.260";
scaffold1052	StringTie	transcript	141697	144754	.	+	.	transcript_id "novel.261.1"; gene_id "novel.261";
scaffold1052	StringTie	exon	141697	144754	.	+	.	transcript_id "novel.261.1"; gene_id "novel.261";
scaffold1052	StringTie	transcript	163502	164415	.	-	.	transcript_id "novel.262.1"; gene_id "novel.262";
scaffold1052	StringTie	exon	163502	163694	.	-	.	transcript_id "novel.262.1"; gene_id "novel.262";
scaffold1052	StringTie	exon	164242	164415	.	-	.	transcript_id "novel.262.1"; gene_id "novel.262";
scaffold1053	StringTie	transcript	43735	49951	.	+	.	transcript_id "novel.263.1"; gene_id "novel.263";
scaffold1053	StringTie	exon	43735	43936	.	+	.	transcript_id "novel.263.1"; gene_id "novel.263";
scaffold1053	StringTie	exon	49349	49411	.	+	.	transcript_id "novel.263.1"; gene_id "novel.263";
scaffold1053	StringTie	exon	49921	49951	.	+	.	transcript_id "novel.263.1"; gene_id "novel.263";
scaffold1053	StringTie	transcript	51152	52985	.	+	.	transcript_id "novel.264.1"; gene_id "novel.264";
scaffold1053	StringTie	exon	51152	52985	.	+	.	transcript_id "novel.264.1"; gene_id "novel.264";
scaffold10534	StringTie	transcript	1	959	.	+	.	transcript_id "novel.265.1"; gene_id "novel.265";
scaffold10534	StringTie	exon	1	959	.	+	.	transcript_id "novel.265.1"; gene_id "novel.265";
scaffold10536	StringTie	transcript	142	824	.	+	.	transcript_id "novel.266.1"; gene_id "novel.266";
scaffold10536	StringTie	exon	142	263	.	+	.	transcript_id "novel.266.1"; gene_id "novel.266";
scaffold10536	StringTie	exon	702	824	.	+	.	transcript_id "novel.266.1"; gene_id "novel.266";
scaffold1054	StringTie	transcript	64682	68094	.	+	.	transcript_id "novel.267.1"; gene_id "novel.267";
scaffold1054	StringTie	exon	64682	65968	.	+	.	transcript_id "novel.267.1"; gene_id "novel.267";
scaffold1054	StringTie	exon	67620	68094	.	+	.	transcript_id "novel.267.1"; gene_id "novel.267";
scaffold1054	StringTie	transcript	147429	150753	.	+	.	transcript_id "novel.268.1"; gene_id "novel.268";
scaffold1054	StringTie	exon	147429	147783	.	+	.	transcript_id "novel.268.1"; gene_id "novel.268";
scaffold1054	StringTie	exon	150349	150753	.	+	.	transcript_id "novel.268.1"; gene_id "novel.268";
scaffold1054	StringTie	transcript	151707	152289	.	+	.	transcript_id "novel.269.1"; gene_id "novel.269";
scaffold1054	StringTie	exon	151707	151772	.	+	.	transcript_id "novel.269.1"; gene_id "novel.269";
scaffold1054	StringTie	exon	151868	151934	.	+	.	transcript_id "novel.269.1"; gene_id "novel.269";
scaffold1054	StringTie	exon	151963	152289	.	+	.	transcript_id "novel.269.1"; gene_id "novel.269";
scaffold1054	StringTie	transcript	40646	41682	.	-	.	transcript_id "novel.270.1"; gene_id "novel.270";
scaffold1054	StringTie	exon	40646	41682	.	-	.	transcript_id "novel.270.1"; gene_id "novel.270";
scaffold1054	StringTie	transcript	42296	134029	.	-	.	transcript_id "novel.271.1"; gene_id "novel.271";
scaffold1054	StringTie	exon	42296	42494	.	-	.	transcript_id "novel.271.1"; gene_id "novel.271";
scaffold1054	StringTie	exon	129469	129608	.	-	.	transcript_id "novel.271.1"; gene_id "novel.271";
scaffold1054	StringTie	exon	133966	134029	.	-	.	transcript_id "novel.271.1"; gene_id "novel.271";
scaffold1054	StringTie	transcript	63563	67502	.	-	.	transcript_id "novel.272.1"; gene_id "novel.272";
scaffold1054	StringTie	exon	63563	65668	.	-	.	transcript_id "novel.272.1"; gene_id "novel.272";
scaffold1054	StringTie	exon	67319	67502	.	-	.	transcript_id "novel.272.1"; gene_id "novel.272";
scaffold1054	StringTie	transcript	150343	150782	.	-	.	transcript_id "novel.273.1"; gene_id "novel.273";
scaffold1054	StringTie	exon	150343	150782	.	-	.	transcript_id "novel.273.1"; gene_id "novel.273";
scaffold1054	StringTie	transcript	157716	160813	.	-	.	transcript_id "novel.274.1"; gene_id "novel.274";
scaffold1054	StringTie	exon	157716	160813	.	-	.	transcript_id "novel.274.1"; gene_id "novel.274";
scaffold1054	StringTie	transcript	162359	164135	.	-	.	transcript_id "novel.275.1"; gene_id "novel.275";
scaffold1054	StringTie	exon	162359	163882	.	-	.	transcript_id "novel.275.1"; gene_id "novel.275";
scaffold1054	StringTie	exon	163908	164135	.	-	.	transcript_id "novel.275.1"; gene_id "novel.275";
scaffold10544	StringTie	transcript	56	957	.	+	.	transcript_id "novel.276.1"; gene_id "novel.276";
scaffold10544	StringTie	exon	56	957	.	+	.	transcript_id "novel.276.1"; gene_id "novel.276";
scaffold10544	StringTie	transcript	56	957	.	-	.	transcript_id "novel.277.1"; gene_id "novel.277";
scaffold10544	StringTie	exon	56	957	.	-	.	transcript_id "novel.277.1"; gene_id "novel.277";
scaffold1055	StringTie	transcript	75918	80212	.	+	.	transcript_id "novel.278.1"; gene_id "novel.278";
scaffold1055	StringTie	exon	75918	80212	.	+	.	transcript_id "novel.278.1"; gene_id "novel.278";
scaffold1055	StringTie	transcript	156610	162013	.	-	.	transcript_id "novel.279.1"; gene_id "novel.279";
scaffold1055	StringTie	exon	156610	156855	.	-	.	transcript_id "novel.279.1"; gene_id "novel.279";
scaffold1055	StringTie	exon	159458	162013	.	-	.	transcript_id "novel.279.1"; gene_id "novel.279";
scaffold1055	StringTie	transcript	151132	153612	.	-	.	transcript_id "novel.280.1"; gene_id "novel.280";
scaffold1055	StringTie	exon	151132	153612	.	-	.	transcript_id "novel.280.1"; gene_id "novel.280";
scaffold1056	StringTie	transcript	89686	105592	.	-	.	transcript_id "novel.281.1"; gene_id "novel.281";
scaffold1056	StringTie	exon	89686	90999	.	-	.	transcript_id "novel.281.1"; gene_id "novel.281";
scaffold1056	StringTie	exon	92177	92343	.	-	.	transcript_id "novel.281.1"; gene_id "novel.281";
scaffold1056	StringTie	exon	93825	93953	.	-	.	transcript_id "novel.281.1"; gene_id "novel.281";
scaffold1056	StringTie	exon	98239	98321	.	-	.	transcript_id "novel.281.1"; gene_id "novel.281";
scaffold1056	StringTie	exon	99721	99982	.	-	.	transcript_id "novel.281.1"; gene_id "novel.281";
scaffold1056	StringTie	exon	100571	100712	.	-	.	transcript_id "novel.281.1"; gene_id "novel.281";
scaffold1056	StringTie	exon	101303	101494	.	-	.	transcript_id "novel.281.1"; gene_id "novel.281";
scaffold1056	StringTie	exon	102733	102828	.	-	.	transcript_id "novel.281.1"; gene_id "novel.281";
scaffold1056	StringTie	exon	103259	103558	.	-	.	transcript_id "novel.281.1"; gene_id "novel.281";
scaffold1056	StringTie	exon	103971	104168	.	-	.	transcript_id "novel.281.1"; gene_id "novel.281";
scaffold1056	StringTie	exon	105114	105592	.	-	.	transcript_id "novel.281.1"; gene_id "novel.281";
scaffold1056	StringTie	transcript	89686	105703	.	-	.	transcript_id "novel.281.2"; gene_id "novel.281";
scaffold1056	StringTie	exon	89686	90999	.	-	.	transcript_id "novel.281.2"; gene_id "novel.281";
scaffold1056	StringTie	exon	92177	92343	.	-	.	transcript_id "novel.281.2"; gene_id "novel.281";
scaffold1056	StringTie	exon	96907	97035	.	-	.	transcript_id "novel.281.2"; gene_id "novel.281";
scaffold1056	StringTie	exon	98239	98321	.	-	.	transcript_id "novel.281.2"; gene_id "novel.281";
scaffold1056	StringTie	exon	99721	99982	.	-	.	transcript_id "novel.281.2"; gene_id "novel.281";
scaffold1056	StringTie	exon	100571	100712	.	-	.	transcript_id "novel.281.2"; gene_id "novel.281";
scaffold1056	StringTie	exon	101303	101494	.	-	.	transcript_id "novel.281.2"; gene_id "novel.281";
scaffold1056	StringTie	exon	102733	102828	.	-	.	transcript_id "novel.281.2"; gene_id "novel.281";
scaffold1056	StringTie	exon	103259	103561	.	-	.	transcript_id "novel.281.2"; gene_id "novel.281";
scaffold1056	StringTie	exon	103971	104168	.	-	.	transcript_id "novel.281.2"; gene_id "novel.281";
scaffold1056	StringTie	exon	105114	105703	.	-	.	transcript_id "novel.281.2"; gene_id "novel.281";
scaffold1056	StringTie	transcript	90155	105592	.	-	.	transcript_id "novel.281.3"; gene_id "novel.281";
scaffold1056	StringTie	exon	90155	90999	.	-	.	transcript_id "novel.281.3"; gene_id "novel.281";
scaffold1056	StringTie	exon	92177	92343	.	-	.	transcript_id "novel.281.3"; gene_id "novel.281";
scaffold1056	StringTie	exon	96907	97035	.	-	.	transcript_id "novel.281.3"; gene_id "novel.281";
scaffold1056	StringTie	exon	98239	98321	.	-	.	transcript_id "novel.281.3"; gene_id "novel.281";
scaffold1056	StringTie	exon	99721	99982	.	-	.	transcript_id "novel.281.3"; gene_id "novel.281";
scaffold1056	StringTie	exon	100571	100712	.	-	.	transcript_id "novel.281.3"; gene_id "novel.281";
scaffold1056	StringTie	exon	101303	101494	.	-	.	transcript_id "novel.281.3"; gene_id "novel.281";
scaffold1056	StringTie	exon	102733	102828	.	-	.	transcript_id "novel.281.3"; gene_id "novel.281";
scaffold1056	StringTie	exon	103259	103558	.	-	.	transcript_id "novel.281.3"; gene_id "novel.281";
scaffold1056	StringTie	exon	103971	104168	.	-	.	transcript_id "novel.281.3"; gene_id "novel.281";
scaffold1056	StringTie	exon	105114	105592	.	-	.	transcript_id "novel.281.3"; gene_id "novel.281";
scaffold1056	StringTie	transcript	95063	105592	.	-	.	transcript_id "novel.281.4"; gene_id "novel.281";
scaffold1056	StringTie	exon	95063	95425	.	-	.	transcript_id "novel.281.4"; gene_id "novel.281";
scaffold1056	StringTie	exon	96907	97035	.	-	.	transcript_id "novel.281.4"; gene_id "novel.281";
scaffold1056	StringTie	exon	98239	98321	.	-	.	transcript_id "novel.281.4"; gene_id "novel.281";
scaffold1056	StringTie	exon	99721	99982	.	-	.	transcript_id "novel.281.4"; gene_id "novel.281";
scaffold1056	StringTie	exon	100571	100712	.	-	.	transcript_id "novel.281.4"; gene_id "novel.281";
scaffold1056	StringTie	exon	101303	101494	.	-	.	transcript_id "novel.281.4"; gene_id "novel.281";
scaffold1056	StringTie	exon	102733	102828	.	-	.	transcript_id "novel.281.4"; gene_id "novel.281";
scaffold1056	StringTie	exon	103259	103558	.	-	.	transcript_id "novel.281.4"; gene_id "novel.281";
scaffold1056	StringTie	exon	103971	104168	.	-	.	transcript_id "novel.281.4"; gene_id "novel.281";
scaffold1056	StringTie	exon	105114	105592	.	-	.	transcript_id "novel.281.4"; gene_id "novel.281";
scaffold1056	StringTie	transcript	138608	141719	.	-	.	transcript_id "novel.282.1"; gene_id "novel.282";
scaffold1056	StringTie	exon	138608	141719	.	-	.	transcript_id "novel.282.1"; gene_id "novel.282";
scaffold1057	StringTie	transcript	77307	80335	.	+	.	transcript_id "novel.283.1"; gene_id "novel.283";
scaffold1057	StringTie	exon	77307	77406	.	+	.	transcript_id "novel.283.1"; gene_id "novel.283";
scaffold1057	StringTie	exon	80153	80335	.	+	.	transcript_id "novel.283.1"; gene_id "novel.283";
scaffold1057	StringTie	transcript	73060	82434	.	-	.	transcript_id "novel.284.1"; gene_id "novel.284";
scaffold1057	StringTie	exon	73060	73084	.	-	.	transcript_id "novel.284.1"; gene_id "novel.284";
scaffold1057	StringTie	exon	80453	82434	.	-	.	transcript_id "novel.284.1"; gene_id "novel.284";
scaffold1057	StringTie	transcript	75880	83032	.	-	.	transcript_id "novel.284.2"; gene_id "novel.284";
scaffold1057	StringTie	exon	75880	75928	.	-	.	transcript_id "novel.284.2"; gene_id "novel.284";
scaffold1057	StringTie	exon	80453	83032	.	-	.	transcript_id "novel.284.2"; gene_id "novel.284";
scaffold1057	StringTie	transcript	88231	97954	.	-	.	transcript_id "novel.285.1"; gene_id "novel.285";
scaffold1057	StringTie	exon	88231	91168	.	-	.	transcript_id "novel.285.1"; gene_id "novel.285";
scaffold1057	StringTie	exon	92273	92353	.	-	.	transcript_id "novel.285.1"; gene_id "novel.285";
scaffold1057	StringTie	exon	96998	97114	.	-	.	transcript_id "novel.285.1"; gene_id "novel.285";
scaffold1057	StringTie	exon	97706	97954	.	-	.	transcript_id "novel.285.1"; gene_id "novel.285";
scaffold1057	StringTie	transcript	88231	97954	.	-	.	transcript_id "novel.285.2"; gene_id "novel.285";
scaffold1057	StringTie	exon	88231	91168	.	-	.	transcript_id "novel.285.2"; gene_id "novel.285";
scaffold1057	StringTie	exon	92273	92353	.	-	.	transcript_id "novel.285.2"; gene_id "novel.285";
scaffold1057	StringTie	exon	94421	94537	.	-	.	transcript_id "novel.285.2"; gene_id "novel.285";
scaffold1057	StringTie	exon	97706	97954	.	-	.	transcript_id "novel.285.2"; gene_id "novel.285";
scaffold1057	StringTie	transcript	94691	95428	.	-	.	transcript_id "novel.286.1"; gene_id "novel.286";
scaffold1057	StringTie	exon	94691	95428	.	-	.	transcript_id "novel.286.1"; gene_id "novel.286";
scaffold1057	StringTie	transcript	99738	112730	.	-	.	transcript_id "novel.287.1"; gene_id "novel.287";
scaffold1057	StringTie	exon	99738	99974	.	-	.	transcript_id "novel.287.1"; gene_id "novel.287";
scaffold1057	StringTie	exon	100521	100591	.	-	.	transcript_id "novel.287.1"; gene_id "novel.287";
scaffold1057	StringTie	exon	102279	102365	.	-	.	transcript_id "novel.287.1"; gene_id "novel.287";
scaffold1057	StringTie	exon	102881	102978	.	-	.	transcript_id "novel.287.1"; gene_id "novel.287";
scaffold1057	StringTie	exon	103742	103852	.	-	.	transcript_id "novel.287.1"; gene_id "novel.287";
scaffold1057	StringTie	exon	106511	106631	.	-	.	transcript_id "novel.287.1"; gene_id "novel.287";
scaffold1057	StringTie	exon	109330	109435	.	-	.	transcript_id "novel.287.1"; gene_id "novel.287";
scaffold1057	StringTie	exon	110856	110945	.	-	.	transcript_id "novel.287.1"; gene_id "novel.287";
scaffold1057	StringTie	exon	112025	112730	.	-	.	transcript_id "novel.287.1"; gene_id "novel.287";
scaffold1058	StringTie	transcript	138367	141012	.	-	.	transcript_id "novel.288.1"; gene_id "novel.288";
scaffold1058	StringTie	exon	138367	139529	.	-	.	transcript_id "novel.288.1"; gene_id "novel.288";
scaffold1058	StringTie	exon	140999	141012	.	-	.	transcript_id "novel.288.1"; gene_id "novel.288";
scaffold1058	StringTie	transcript	141946	143918	.	-	.	transcript_id "novel.289.1"; gene_id "novel.289";
scaffold1058	StringTie	exon	141946	143918	.	-	.	transcript_id "novel.289.1"; gene_id "novel.289";
scaffold1059	StringTie	transcript	19234	28291	.	+	.	transcript_id "novel.290.1"; gene_id "novel.290";
scaffold1059	StringTie	exon	19234	19333	.	+	.	transcript_id "novel.290.1"; gene_id "novel.290";
scaffold1059	StringTie	exon	20352	20441	.	+	.	transcript_id "novel.290.1"; gene_id "novel.290";
scaffold1059	StringTie	exon	21457	21555	.	+	.	transcript_id "novel.290.1"; gene_id "novel.290";
scaffold1059	StringTie	exon	23046	23140	.	+	.	transcript_id "novel.290.1"; gene_id "novel.290";
scaffold1059	StringTie	exon	25192	25275	.	+	.	transcript_id "novel.290.1"; gene_id "novel.290";
scaffold1059	StringTie	exon	26414	28291	.	+	.	transcript_id "novel.290.1"; gene_id "novel.290";
scaffold1059	StringTie	transcript	145198	156728	.	+	.	transcript_id "novel.291.1"; gene_id "novel.291";
scaffold1059	StringTie	exon	145198	145785	.	+	.	transcript_id "novel.291.1"; gene_id "novel.291";
scaffold1059	StringTie	exon	146330	146408	.	+	.	transcript_id "novel.291.1"; gene_id "novel.291";
scaffold1059	StringTie	exon	146951	147004	.	+	.	transcript_id "novel.291.1"; gene_id "novel.291";
scaffold1059	StringTie	exon	148176	148241	.	+	.	transcript_id "novel.291.1"; gene_id "novel.291";
scaffold1059	StringTie	exon	150732	150803	.	+	.	transcript_id "novel.291.1"; gene_id "novel.291";
scaffold1059	StringTie	exon	152212	152304	.	+	.	transcript_id "novel.291.1"; gene_id "novel.291";
scaffold1059	StringTie	exon	154959	156728	.	+	.	transcript_id "novel.291.1"; gene_id "novel.291";
scaffold1059	StringTie	transcript	117831	131317	.	-	.	transcript_id "novel.292.1"; gene_id "novel.292";
scaffold1059	StringTie	exon	117831	119096	.	-	.	transcript_id "novel.292.1"; gene_id "novel.292";
scaffold1059	StringTie	exon	120771	120930	.	-	.	transcript_id "novel.292.1"; gene_id "novel.292";
scaffold1059	StringTie	exon	121821	121879	.	-	.	transcript_id "novel.292.1"; gene_id "novel.292";
scaffold1059	StringTie	exon	122223	122288	.	-	.	transcript_id "novel.292.1"; gene_id "novel.292";
scaffold1059	StringTie	exon	123699	123860	.	-	.	transcript_id "novel.292.1"; gene_id "novel.292";
scaffold1059	StringTie	exon	125403	125478	.	-	.	transcript_id "novel.292.1"; gene_id "novel.292";
scaffold1059	StringTie	exon	128269	128393	.	-	.	transcript_id "novel.292.1"; gene_id "novel.292";
scaffold1059	StringTie	exon	130842	131317	.	-	.	transcript_id "novel.292.1"; gene_id "novel.292";
scaffold1059	StringTie	transcript	133174	146141	.	-	.	transcript_id "novel.293.1"; gene_id "novel.293";
scaffold1059	StringTie	exon	133174	133569	.	-	.	transcript_id "novel.293.1"; gene_id "novel.293";
scaffold1059	StringTie	exon	135740	135799	.	-	.	transcript_id "novel.293.1"; gene_id "novel.293";
scaffold1059	StringTie	exon	137349	137453	.	-	.	transcript_id "novel.293.1"; gene_id "novel.293";
scaffold1059	StringTie	exon	138101	138213	.	-	.	transcript_id "novel.293.1"; gene_id "novel.293";
scaffold1059	StringTie	exon	138812	138953	.	-	.	transcript_id "novel.293.1"; gene_id "novel.293";
scaffold1059	StringTie	exon	139967	140261	.	-	.	transcript_id "novel.293.1"; gene_id "novel.293";
scaffold1059	StringTie	exon	141980	142308	.	-	.	transcript_id "novel.293.1"; gene_id "novel.293";
scaffold1059	StringTie	exon	143426	143689	.	-	.	transcript_id "novel.293.1"; gene_id "novel.293";
scaffold1059	StringTie	exon	145518	146141	.	-	.	transcript_id "novel.293.1"; gene_id "novel.293";
scaffold106	StringTie	transcript	12270	14009	.	+	.	transcript_id "novel.294.1"; gene_id "novel.294";
scaffold106	StringTie	exon	12270	13523	.	+	.	transcript_id "novel.294.1"; gene_id "novel.294";
scaffold106	StringTie	exon	13608	14009	.	+	.	transcript_id "novel.294.1"; gene_id "novel.294";
scaffold106	StringTie	transcript	12270	14009	.	+	.	transcript_id "novel.294.2"; gene_id "novel.294";
scaffold106	StringTie	exon	12270	13439	.	+	.	transcript_id "novel.294.2"; gene_id "novel.294";
scaffold106	StringTie	exon	13608	14009	.	+	.	transcript_id "novel.294.2"; gene_id "novel.294";
scaffold106	StringTie	transcript	67382	72851	.	+	.	transcript_id "novel.295.1"; gene_id "novel.295";
scaffold106	StringTie	exon	67382	72851	.	+	.	transcript_id "novel.295.1"; gene_id "novel.295";
scaffold106	StringTie	transcript	161291	163670	.	+	.	transcript_id "novel.296.1"; gene_id "novel.296";
scaffold106	StringTie	exon	161291	163670	.	+	.	transcript_id "novel.296.1"; gene_id "novel.296";
scaffold106	StringTie	transcript	162001	163345	.	+	.	transcript_id "novel.296.2"; gene_id "novel.296";
scaffold106	StringTie	exon	162001	163132	.	+	.	transcript_id "novel.296.2"; gene_id "novel.296";
scaffold106	StringTie	exon	163186	163345	.	+	.	transcript_id "novel.296.2"; gene_id "novel.296";
scaffold106	StringTie	transcript	350041	360905	.	+	.	transcript_id "novel.297.1"; gene_id "novel.297";
scaffold106	StringTie	exon	350041	351517	.	+	.	transcript_id "novel.297.1"; gene_id "novel.297";
scaffold106	StringTie	exon	359196	360905	.	+	.	transcript_id "novel.297.1"; gene_id "novel.297";
scaffold106	StringTie	transcript	331399	334155	.	+	.	transcript_id "novel.298.1"; gene_id "novel.298";
scaffold106	StringTie	exon	331399	334155	.	+	.	transcript_id "novel.298.1"; gene_id "novel.298";
scaffold106	StringTie	transcript	331399	334441	.	+	.	transcript_id "novel.298.2"; gene_id "novel.298";
scaffold106	StringTie	exon	331399	332780	.	+	.	transcript_id "novel.298.2"; gene_id "novel.298";
scaffold106	StringTie	exon	332851	334441	.	+	.	transcript_id "novel.298.2"; gene_id "novel.298";
scaffold106	StringTie	transcript	349372	349967	.	+	.	transcript_id "novel.299.1"; gene_id "novel.299";
scaffold106	StringTie	exon	349372	349440	.	+	.	transcript_id "novel.299.1"; gene_id "novel.299";
scaffold106	StringTie	exon	349464	349967	.	+	.	transcript_id "novel.299.1"; gene_id "novel.299";
scaffold106	StringTie	transcript	353709	354301	.	+	.	transcript_id "novel.300.1"; gene_id "novel.300";
scaffold106	StringTie	exon	353709	354301	.	+	.	transcript_id "novel.300.1"; gene_id "novel.300";
scaffold106	StringTie	transcript	11463	11810	.	-	.	transcript_id "novel.301.1"; gene_id "novel.301";
scaffold106	StringTie	exon	11463	11810	.	-	.	transcript_id "novel.301.1"; gene_id "novel.301";
scaffold106	StringTie	transcript	12270	14003	.	-	.	transcript_id "novel.302.1"; gene_id "novel.302";
scaffold106	StringTie	exon	12270	13496	.	-	.	transcript_id "novel.302.1"; gene_id "novel.302";
scaffold106	StringTie	exon	13663	14003	.	-	.	transcript_id "novel.302.1"; gene_id "novel.302";
scaffold106	StringTie	transcript	39506	40722	.	-	.	transcript_id "novel.303.1"; gene_id "novel.303";
scaffold106	StringTie	exon	39506	40722	.	-	.	transcript_id "novel.303.1"; gene_id "novel.303";
scaffold106	StringTie	transcript	70932	72846	.	-	.	transcript_id "novel.304.1"; gene_id "novel.304";
scaffold106	StringTie	exon	70932	72089	.	-	.	transcript_id "novel.304.1"; gene_id "novel.304";
scaffold106	StringTie	exon	72121	72846	.	-	.	transcript_id "novel.304.1"; gene_id "novel.304";
scaffold106	StringTie	transcript	184458	198469	.	-	.	transcript_id "novel.305.1"; gene_id "novel.305";
scaffold106	StringTie	exon	184458	185793	.	-	.	transcript_id "novel.305.1"; gene_id "novel.305";
scaffold106	StringTie	exon	187678	188357	.	-	.	transcript_id "novel.305.1"; gene_id "novel.305";
scaffold106	StringTie	exon	189817	189921	.	-	.	transcript_id "novel.305.1"; gene_id "novel.305";
scaffold106	StringTie	exon	190926	191139	.	-	.	transcript_id "novel.305.1"; gene_id "novel.305";
scaffold106	StringTie	exon	197774	198469	.	-	.	transcript_id "novel.305.1"; gene_id "novel.305";
scaffold106	StringTie	transcript	225658	243637	.	-	.	transcript_id "novel.306.1"; gene_id "novel.306";
scaffold106	StringTie	exon	225658	225733	.	-	.	transcript_id "novel.306.1"; gene_id "novel.306";
scaffold106	StringTie	exon	232020	232475	.	-	.	transcript_id "novel.306.1"; gene_id "novel.306";
scaffold106	StringTie	exon	233128	233358	.	-	.	transcript_id "novel.306.1"; gene_id "novel.306";
scaffold106	StringTie	exon	233804	233875	.	-	.	transcript_id "novel.306.1"; gene_id "novel.306";
scaffold106	StringTie	exon	234821	234935	.	-	.	transcript_id "novel.306.1"; gene_id "novel.306";
scaffold106	StringTie	exon	235931	236078	.	-	.	transcript_id "novel.306.1"; gene_id "novel.306";
scaffold106	StringTie	exon	236905	237028	.	-	.	transcript_id "novel.306.1"; gene_id "novel.306";
scaffold106	StringTie	exon	238558	238659	.	-	.	transcript_id "novel.306.1"; gene_id "novel.306";
scaffold106	StringTie	exon	239387	239707	.	-	.	transcript_id "novel.306.1"; gene_id "novel.306";
scaffold106	StringTie	exon	241416	241613	.	-	.	transcript_id "novel.306.1"; gene_id "novel.306";
scaffold106	StringTie	exon	243414	243637	.	-	.	transcript_id "novel.306.1"; gene_id "novel.306";
scaffold106	StringTie	transcript	268553	269403	.	-	.	transcript_id "novel.307.1"; gene_id "novel.307";
scaffold106	StringTie	exon	268553	269403	.	-	.	transcript_id "novel.307.1"; gene_id "novel.307";
scaffold106	StringTie	transcript	350041	354991	.	-	.	transcript_id "novel.308.1"; gene_id "novel.308";
scaffold106	StringTie	exon	350041	350759	.	-	.	transcript_id "novel.308.1"; gene_id "novel.308";
scaffold106	StringTie	exon	354553	354991	.	-	.	transcript_id "novel.308.1"; gene_id "novel.308";
scaffold106	StringTie	transcript	361076	373688	.	-	.	transcript_id "novel.309.1"; gene_id "novel.309";
scaffold106	StringTie	exon	361076	361908	.	-	.	transcript_id "novel.309.1"; gene_id "novel.309";
scaffold106	StringTie	exon	363304	363400	.	-	.	transcript_id "novel.309.1"; gene_id "novel.309";
scaffold106	StringTie	exon	368799	368998	.	-	.	transcript_id "novel.309.1"; gene_id "novel.309";
scaffold106	StringTie	exon	371453	371563	.	-	.	transcript_id "novel.309.1"; gene_id "novel.309";
scaffold106	StringTie	exon	373471	373688	.	-	.	transcript_id "novel.309.1"; gene_id "novel.309";
scaffold106	StringTie	transcript	361093	376642	.	-	.	transcript_id "novel.309.2"; gene_id "novel.309";
scaffold106	StringTie	exon	361093	361908	.	-	.	transcript_id "novel.309.2"; gene_id "novel.309";
scaffold106	StringTie	exon	363304	363400	.	-	.	transcript_id "novel.309.2"; gene_id "novel.309";
scaffold106	StringTie	exon	368799	368998	.	-	.	transcript_id "novel.309.2"; gene_id "novel.309";
scaffold106	StringTie	exon	371453	371563	.	-	.	transcript_id "novel.309.2"; gene_id "novel.309";
scaffold106	StringTie	exon	375554	375682	.	-	.	transcript_id "novel.309.2"; gene_id "novel.309";
scaffold106	StringTie	exon	376491	376642	.	-	.	transcript_id "novel.309.2"; gene_id "novel.309";
scaffold106	StringTie	transcript	363076	376642	.	-	.	transcript_id "novel.309.3"; gene_id "novel.309";
scaffold106	StringTie	exon	363076	363400	.	-	.	transcript_id "novel.309.3"; gene_id "novel.309";
scaffold106	StringTie	exon	368799	368998	.	-	.	transcript_id "novel.309.3"; gene_id "novel.309";
scaffold106	StringTie	exon	371453	371563	.	-	.	transcript_id "novel.309.3"; gene_id "novel.309";
scaffold106	StringTie	exon	374586	375682	.	-	.	transcript_id "novel.309.3"; gene_id "novel.309";
scaffold106	StringTie	exon	376491	376642	.	-	.	transcript_id "novel.309.3"; gene_id "novel.309";
scaffold1060	StringTie	transcript	148708	153417	.	+	.	transcript_id "novel.310.1"; gene_id "novel.310";
scaffold1060	StringTie	exon	148708	149856	.	+	.	transcript_id "novel.310.1"; gene_id "novel.310";
scaffold1060	StringTie	exon	151081	151292	.	+	.	transcript_id "novel.310.1"; gene_id "novel.310";
scaffold1060	StringTie	exon	152257	152365	.	+	.	transcript_id "novel.310.1"; gene_id "novel.310";
scaffold1060	StringTie	exon	152918	153417	.	+	.	transcript_id "novel.310.1"; gene_id "novel.310";
scaffold1061	StringTie	transcript	141	3790	.	+	.	transcript_id "novel.311.1"; gene_id "novel.311";
scaffold1061	StringTie	exon	141	3790	.	+	.	transcript_id "novel.311.1"; gene_id "novel.311";
scaffold1061	StringTie	transcript	10295	13928	.	+	.	transcript_id "novel.312.1"; gene_id "novel.312";
scaffold1061	StringTie	exon	10295	11903	.	+	.	transcript_id "novel.312.1"; gene_id "novel.312";
scaffold1061	StringTie	exon	13342	13928	.	+	.	transcript_id "novel.312.1"; gene_id "novel.312";
scaffold1061	StringTie	transcript	10295	13928	.	+	.	transcript_id "novel.312.2"; gene_id "novel.312";
scaffold1061	StringTie	exon	10295	11052	.	+	.	transcript_id "novel.312.2"; gene_id "novel.312";
scaffold1061	StringTie	exon	12491	13928	.	+	.	transcript_id "novel.312.2"; gene_id "novel.312";
scaffold1061	StringTie	transcript	10307	13928	.	+	.	transcript_id "novel.312.3"; gene_id "novel.312";
scaffold1061	StringTie	exon	10307	11143	.	+	.	transcript_id "novel.312.3"; gene_id "novel.312";
scaffold1061	StringTie	exon	12582	13928	.	+	.	transcript_id "novel.312.3"; gene_id "novel.312";
scaffold1061	StringTie	transcript	40713	48744	.	+	.	transcript_id "novel.313.1"; gene_id "novel.313";
scaffold1061	StringTie	exon	40713	43211	.	+	.	transcript_id "novel.313.1"; gene_id "novel.313";
scaffold1061	StringTie	exon	46354	48744	.	+	.	transcript_id "novel.313.1"; gene_id "novel.313";
scaffold1061	StringTie	transcript	48909	50825	.	+	.	transcript_id "novel.314.1"; gene_id "novel.314";
scaffold1061	StringTie	exon	48909	50825	.	+	.	transcript_id "novel.314.1"; gene_id "novel.314";
scaffold1061	StringTie	transcript	10295	13928	.	-	.	transcript_id "novel.315.1"; gene_id "novel.315";
scaffold1061	StringTie	exon	10295	11808	.	-	.	transcript_id "novel.315.1"; gene_id "novel.315";
scaffold1061	StringTie	exon	13247	13928	.	-	.	transcript_id "novel.315.1"; gene_id "novel.315";
scaffold1061	StringTie	transcript	10307	13928	.	-	.	transcript_id "novel.315.2"; gene_id "novel.315";
scaffold1061	StringTie	exon	10307	11101	.	-	.	transcript_id "novel.315.2"; gene_id "novel.315";
scaffold1061	StringTie	exon	12540	13928	.	-	.	transcript_id "novel.315.2"; gene_id "novel.315";
scaffold1061	StringTie	transcript	123106	134620	.	-	.	transcript_id "novel.316.1"; gene_id "novel.316";
scaffold1061	StringTie	exon	123106	123139	.	-	.	transcript_id "novel.316.1"; gene_id "novel.316";
scaffold1061	StringTie	exon	134403	134620	.	-	.	transcript_id "novel.316.1"; gene_id "novel.316";
scaffold1062	StringTie	transcript	72772	87285	.	-	.	transcript_id "novel.317.1"; gene_id "novel.317";
scaffold1062	StringTie	exon	72772	80661	.	-	.	transcript_id "novel.317.1"; gene_id "novel.317";
scaffold1062	StringTie	exon	83697	83820	.	-	.	transcript_id "novel.317.1"; gene_id "novel.317";
scaffold1062	StringTie	exon	84662	84747	.	-	.	transcript_id "novel.317.1"; gene_id "novel.317";
scaffold1062	StringTie	exon	86935	87285	.	-	.	transcript_id "novel.317.1"; gene_id "novel.317";
scaffold1062	StringTie	transcript	77313	87024	.	-	.	transcript_id "novel.317.2"; gene_id "novel.317";
scaffold1062	StringTie	exon	77313	78174	.	-	.	transcript_id "novel.317.2"; gene_id "novel.317";
scaffold1062	StringTie	exon	78301	80661	.	-	.	transcript_id "novel.317.2"; gene_id "novel.317";
scaffold1062	StringTie	exon	83697	83820	.	-	.	transcript_id "novel.317.2"; gene_id "novel.317";
scaffold1062	StringTie	exon	84662	84747	.	-	.	transcript_id "novel.317.2"; gene_id "novel.317";
scaffold1062	StringTie	exon	86935	87024	.	-	.	transcript_id "novel.317.2"; gene_id "novel.317";
scaffold1062	StringTie	transcript	143093	144910	.	-	.	transcript_id "novel.318.1"; gene_id "novel.318";
scaffold1062	StringTie	exon	143093	144382	.	-	.	transcript_id "novel.318.1"; gene_id "novel.318";
scaffold1062	StringTie	exon	144507	144910	.	-	.	transcript_id "novel.318.1"; gene_id "novel.318";
scaffold1063	StringTie	transcript	11514	13690	.	+	.	transcript_id "novel.319.1"; gene_id "novel.319";
scaffold1063	StringTie	exon	11514	12722	.	+	.	transcript_id "novel.319.1"; gene_id "novel.319";
scaffold1063	StringTie	exon	13223	13690	.	+	.	transcript_id "novel.319.1"; gene_id "novel.319";
scaffold1063	StringTie	transcript	11519	13368	.	+	.	transcript_id "novel.319.2"; gene_id "novel.319";
scaffold1063	StringTie	exon	11519	13368	.	+	.	transcript_id "novel.319.2"; gene_id "novel.319";
scaffold1063	StringTie	transcript	11535	13368	.	+	.	transcript_id "novel.319.3"; gene_id "novel.319";
scaffold1063	StringTie	exon	11535	12365	.	+	.	transcript_id "novel.319.3"; gene_id "novel.319";
scaffold1063	StringTie	exon	12861	13368	.	+	.	transcript_id "novel.319.3"; gene_id "novel.319";
scaffold1063	StringTie	transcript	11519	13362	.	-	.	transcript_id "novel.320.1"; gene_id "novel.320";
scaffold1063	StringTie	exon	11519	12782	.	-	.	transcript_id "novel.320.1"; gene_id "novel.320";
scaffold1063	StringTie	exon	13292	13362	.	-	.	transcript_id "novel.320.1"; gene_id "novel.320";
scaffold1063	StringTie	transcript	11525	13362	.	-	.	transcript_id "novel.320.2"; gene_id "novel.320";
scaffold1063	StringTie	exon	11525	13362	.	-	.	transcript_id "novel.320.2"; gene_id "novel.320";
scaffold10636	StringTie	transcript	1	901	.	-	.	transcript_id "novel.321.1"; gene_id "novel.321";
scaffold10636	StringTie	exon	1	252	.	-	.	transcript_id "novel.321.1"; gene_id "novel.321";
scaffold10636	StringTie	exon	572	901	.	-	.	transcript_id "novel.321.1"; gene_id "novel.321";
scaffold1064	StringTie	transcript	67432	69172	.	+	.	transcript_id "novel.322.1"; gene_id "novel.322";
scaffold1064	StringTie	exon	67432	69172	.	+	.	transcript_id "novel.322.1"; gene_id "novel.322";
scaffold1064	StringTie	transcript	1	2477	.	-	.	transcript_id "novel.323.1"; gene_id "novel.323";
scaffold1064	StringTie	exon	1	559	.	-	.	transcript_id "novel.323.1"; gene_id "novel.323";
scaffold1064	StringTie	exon	642	2477	.	-	.	transcript_id "novel.323.1"; gene_id "novel.323";
scaffold1065	StringTie	transcript	12136	16553	.	+	.	transcript_id "novel.324.1"; gene_id "novel.324";
scaffold1065	StringTie	exon	12136	16553	.	+	.	transcript_id "novel.324.1"; gene_id "novel.324";
scaffold1065	StringTie	transcript	73436	74629	.	-	.	transcript_id "novel.325.1"; gene_id "novel.325";
scaffold1065	StringTie	exon	73436	74629	.	-	.	transcript_id "novel.325.1"; gene_id "novel.325";
scaffold1065	StringTie	transcript	135387	147299	.	-	.	transcript_id "novel.326.1"; gene_id "novel.326";
scaffold1065	StringTie	exon	135387	137908	.	-	.	transcript_id "novel.326.1"; gene_id "novel.326";
scaffold1065	StringTie	exon	141196	141380	.	-	.	transcript_id "novel.326.1"; gene_id "novel.326";
scaffold1065	StringTie	exon	147073	147299	.	-	.	transcript_id "novel.326.1"; gene_id "novel.326";
scaffold1065	StringTie	transcript	136043	141397	.	-	.	transcript_id "novel.326.2"; gene_id "novel.326";
scaffold1065	StringTie	exon	136043	137150	.	-	.	transcript_id "novel.326.2"; gene_id "novel.326";
scaffold1065	StringTie	exon	137191	137908	.	-	.	transcript_id "novel.326.2"; gene_id "novel.326";
scaffold1065	StringTie	exon	141196	141397	.	-	.	transcript_id "novel.326.2"; gene_id "novel.326";
scaffold1065	StringTie	transcript	142696	147315	.	-	.	transcript_id "novel.326.3"; gene_id "novel.326";
scaffold1065	StringTie	exon	142696	142804	.	-	.	transcript_id "novel.326.3"; gene_id "novel.326";
scaffold1065	StringTie	exon	147073	147315	.	-	.	transcript_id "novel.326.3"; gene_id "novel.326";
scaffold1066	StringTie	transcript	158183	159502	.	+	.	transcript_id "novel.327.1"; gene_id "novel.327";
scaffold1066	StringTie	exon	158183	158444	.	+	.	transcript_id "novel.327.1"; gene_id "novel.327";
scaffold1066	StringTie	exon	159226	159502	.	+	.	transcript_id "novel.327.1"; gene_id "novel.327";
scaffold1066	StringTie	transcript	123889	124682	.	-	.	transcript_id "novel.328.1"; gene_id "novel.328";
scaffold1066	StringTie	exon	123889	124096	.	-	.	transcript_id "novel.328.1"; gene_id "novel.328";
scaffold1066	StringTie	exon	124469	124682	.	-	.	transcript_id "novel.328.1"; gene_id "novel.328";
scaffold1066	StringTie	transcript	123895	125567	.	-	.	transcript_id "novel.328.2"; gene_id "novel.328";
scaffold1066	StringTie	exon	123895	124096	.	-	.	transcript_id "novel.328.2"; gene_id "novel.328";
scaffold1066	StringTie	exon	125472	125567	.	-	.	transcript_id "novel.328.2"; gene_id "novel.328";
scaffold1066	StringTie	transcript	134364	137125	.	-	.	transcript_id "novel.329.1"; gene_id "novel.329";
scaffold1066	StringTie	exon	134364	135620	.	-	.	transcript_id "novel.329.1"; gene_id "novel.329";
scaffold1066	StringTie	exon	136282	136382	.	-	.	transcript_id "novel.329.1"; gene_id "novel.329";
scaffold1066	StringTie	exon	136934	137125	.	-	.	transcript_id "novel.329.1"; gene_id "novel.329";
scaffold10669	StringTie	transcript	136	914	.	-	.	transcript_id "novel.330.1"; gene_id "novel.330";
scaffold10669	StringTie	exon	136	274	.	-	.	transcript_id "novel.330.1"; gene_id "novel.330";
scaffold10669	StringTie	exon	760	914	.	-	.	transcript_id "novel.330.1"; gene_id "novel.330";
scaffold1067	StringTie	transcript	120814	124281	.	+	.	transcript_id "novel.331.1"; gene_id "novel.331";
scaffold1067	StringTie	exon	120814	124281	.	+	.	transcript_id "novel.331.1"; gene_id "novel.331";
scaffold1067	StringTie	transcript	159549	160698	.	-	.	transcript_id "novel.332.1"; gene_id "novel.332";
scaffold1067	StringTie	exon	159549	160698	.	-	.	transcript_id "novel.332.1"; gene_id "novel.332";
scaffold1068	StringTie	transcript	42254	43559	.	-	.	transcript_id "novel.333.1"; gene_id "novel.333";
scaffold1068	StringTie	exon	42254	43559	.	-	.	transcript_id "novel.333.1"; gene_id "novel.333";
scaffold1069	StringTie	transcript	297	1778	.	+	.	transcript_id "novel.334.1"; gene_id "novel.334";
scaffold1069	StringTie	exon	297	743	.	+	.	transcript_id "novel.334.1"; gene_id "novel.334";
scaffold1069	StringTie	exon	1638	1778	.	+	.	transcript_id "novel.334.1"; gene_id "novel.334";
scaffold1069	StringTie	transcript	10695	15142	.	+	.	transcript_id "novel.335.1"; gene_id "novel.335";
scaffold1069	StringTie	exon	10695	11655	.	+	.	transcript_id "novel.335.1"; gene_id "novel.335";
scaffold1069	StringTie	exon	11686	15142	.	+	.	transcript_id "novel.335.1"; gene_id "novel.335";
scaffold1069	StringTie	transcript	10698	15219	.	+	.	transcript_id "novel.335.2"; gene_id "novel.335";
scaffold1069	StringTie	exon	10698	14856	.	+	.	transcript_id "novel.335.2"; gene_id "novel.335";
scaffold1069	StringTie	exon	14899	15219	.	+	.	transcript_id "novel.335.2"; gene_id "novel.335";
scaffold1069	StringTie	transcript	22851	31310	.	+	.	transcript_id "novel.336.1"; gene_id "novel.336";
scaffold1069	StringTie	exon	22851	23011	.	+	.	transcript_id "novel.336.1"; gene_id "novel.336";
scaffold1069	StringTie	exon	26697	27020	.	+	.	transcript_id "novel.336.1"; gene_id "novel.336";
scaffold1069	StringTie	exon	28355	31310	.	+	.	transcript_id "novel.336.1"; gene_id "novel.336";
scaffold1069	StringTie	transcript	10698	15220	.	-	.	transcript_id "novel.337.1"; gene_id "novel.337";
scaffold1069	StringTie	exon	10698	15220	.	-	.	transcript_id "novel.337.1"; gene_id "novel.337";
scaffold1069	StringTie	transcript	101148	101979	.	-	.	transcript_id "novel.338.1"; gene_id "novel.338";
scaffold1069	StringTie	exon	101148	101979	.	-	.	transcript_id "novel.338.1"; gene_id "novel.338";
scaffold107	StringTie	transcript	150969	158694	.	+	.	transcript_id "novel.339.1"; gene_id "novel.339";
scaffold107	StringTie	exon	150969	151023	.	+	.	transcript_id "novel.339.1"; gene_id "novel.339";
scaffold107	StringTie	exon	151724	152003	.	+	.	transcript_id "novel.339.1"; gene_id "novel.339";
scaffold107	StringTie	exon	152766	152995	.	+	.	transcript_id "novel.339.1"; gene_id "novel.339";
scaffold107	StringTie	exon	154854	154946	.	+	.	transcript_id "novel.339.1"; gene_id "novel.339";
scaffold107	StringTie	exon	155486	155569	.	+	.	transcript_id "novel.339.1"; gene_id "novel.339";
scaffold107	StringTie	exon	156442	158694	.	+	.	transcript_id "novel.339.1"; gene_id "novel.339";
scaffold107	StringTie	transcript	241981	248667	.	-	.	transcript_id "novel.340.1"; gene_id "novel.340";
scaffold107	StringTie	exon	241981	244350	.	-	.	transcript_id "novel.340.1"; gene_id "novel.340";
scaffold107	StringTie	exon	245723	245832	.	-	.	transcript_id "novel.340.1"; gene_id "novel.340";
scaffold107	StringTie	exon	247106	247213	.	-	.	transcript_id "novel.340.1"; gene_id "novel.340";
scaffold107	StringTie	exon	248526	248667	.	-	.	transcript_id "novel.340.1"; gene_id "novel.340";
scaffold107	StringTie	transcript	411686	413403	.	-	.	transcript_id "novel.341.1"; gene_id "novel.341";
scaffold107	StringTie	exon	411686	411776	.	-	.	transcript_id "novel.341.1"; gene_id "novel.341";
scaffold107	StringTie	exon	411915	413403	.	-	.	transcript_id "novel.341.1"; gene_id "novel.341";
scaffold107	StringTie	transcript	478929	479156	.	-	.	transcript_id "novel.342.1"; gene_id "novel.342";
scaffold107	StringTie	exon	478929	479156	.	-	.	transcript_id "novel.342.1"; gene_id "novel.342";
scaffold1072	StringTie	transcript	148000	149551	.	-	.	transcript_id "novel.343.1"; gene_id "novel.343";
scaffold1072	StringTie	exon	148000	149551	.	-	.	transcript_id "novel.343.1"; gene_id "novel.343";
scaffold1072	StringTie	transcript	152611	155982	.	-	.	transcript_id "novel.344.1"; gene_id "novel.344";
scaffold1072	StringTie	exon	152611	154369	.	-	.	transcript_id "novel.344.1"; gene_id "novel.344";
scaffold1072	StringTie	exon	155879	155982	.	-	.	transcript_id "novel.344.1"; gene_id "novel.344";
scaffold1073	StringTie	transcript	637	24211	.	+	.	transcript_id "novel.345.1"; gene_id "novel.345";
scaffold1073	StringTie	exon	637	819	.	+	.	transcript_id "novel.345.1"; gene_id "novel.345";
scaffold1073	StringTie	exon	1427	1759	.	+	.	transcript_id "novel.345.1"; gene_id "novel.345";
scaffold1073	StringTie	exon	2699	2755	.	+	.	transcript_id "novel.345.1"; gene_id "novel.345";
scaffold1073	StringTie	exon	4925	5164	.	+	.	transcript_id "novel.345.1"; gene_id "novel.345";
scaffold1073	StringTie	exon	5636	5748	.	+	.	transcript_id "novel.345.1"; gene_id "novel.345";
scaffold1073	StringTie	exon	6355	6551	.	+	.	transcript_id "novel.345.1"; gene_id "novel.345";
scaffold1073	StringTie	exon	8231	8524	.	+	.	transcript_id "novel.345.1"; gene_id "novel.345";
scaffold1073	StringTie	exon	9366	9504	.	+	.	transcript_id "novel.345.1"; gene_id "novel.345";
scaffold1073	StringTie	exon	11349	11490	.	+	.	transcript_id "novel.345.1"; gene_id "novel.345";
scaffold1073	StringTie	exon	12980	13179	.	+	.	transcript_id "novel.345.1"; gene_id "novel.345";
scaffold1073	StringTie	exon	13690	13746	.	+	.	transcript_id "novel.345.1"; gene_id "novel.345";
scaffold1073	StringTie	exon	14729	14840	.	+	.	transcript_id "novel.345.1"; gene_id "novel.345";
scaffold1073	StringTie	exon	15594	15724	.	+	.	transcript_id "novel.345.1"; gene_id "novel.345";
scaffold1073	StringTie	exon	16814	17098	.	+	.	transcript_id "novel.345.1"; gene_id "novel.345";
scaffold1073	StringTie	exon	17476	17700	.	+	.	transcript_id "novel.345.1"; gene_id "novel.345";
scaffold1073	StringTie	exon	18912	19017	.	+	.	transcript_id "novel.345.1"; gene_id "novel.345";
scaffold1073	StringTie	exon	19353	19454	.	+	.	transcript_id "novel.345.1"; gene_id "novel.345";
scaffold1073	StringTie	exon	20012	20091	.	+	.	transcript_id "novel.345.1"; gene_id "novel.345";
scaffold1073	StringTie	exon	21013	21118	.	+	.	transcript_id "novel.345.1"; gene_id "novel.345";
scaffold1073	StringTie	exon	22433	22567	.	+	.	transcript_id "novel.345.1"; gene_id "novel.345";
scaffold1073	StringTie	exon	23092	24211	.	+	.	transcript_id "novel.345.1"; gene_id "novel.345";
scaffold1073	StringTie	transcript	109179	114785	.	+	.	transcript_id "novel.346.1"; gene_id "novel.346";
scaffold1073	StringTie	exon	109179	109366	.	+	.	transcript_id "novel.346.1"; gene_id "novel.346";
scaffold1073	StringTie	exon	111681	111738	.	+	.	transcript_id "novel.346.1"; gene_id "novel.346";
scaffold1073	StringTie	exon	112477	112600	.	+	.	transcript_id "novel.346.1"; gene_id "novel.346";
scaffold1073	StringTie	exon	112974	114785	.	+	.	transcript_id "novel.346.1"; gene_id "novel.346";
scaffold1076	StringTie	transcript	14758	16772	.	+	.	transcript_id "novel.347.1"; gene_id "novel.347";
scaffold1076	StringTie	exon	14758	16772	.	+	.	transcript_id "novel.347.1"; gene_id "novel.347";
scaffold1076	StringTie	transcript	142559	146568	.	+	.	transcript_id "novel.348.1"; gene_id "novel.348";
scaffold1076	StringTie	exon	142559	146568	.	+	.	transcript_id "novel.348.1"; gene_id "novel.348";
scaffold1076	StringTie	transcript	51921	78370	.	-	.	transcript_id "novel.349.1"; gene_id "novel.349";
scaffold1076	StringTie	exon	51921	54589	.	-	.	transcript_id "novel.349.1"; gene_id "novel.349";
scaffold1076	StringTie	exon	77870	78370	.	-	.	transcript_id "novel.349.1"; gene_id "novel.349";
scaffold10762	StringTie	transcript	32	500	.	+	.	transcript_id "novel.350.1"; gene_id "novel.350";
scaffold10762	StringTie	exon	32	181	.	+	.	transcript_id "novel.350.1"; gene_id "novel.350";
scaffold10762	StringTie	exon	420	500	.	+	.	transcript_id "novel.350.1"; gene_id "novel.350";
scaffold1077	StringTie	transcript	46686	49293	.	+	.	transcript_id "novel.351.1"; gene_id "novel.351";
scaffold1077	StringTie	exon	46686	46967	.	+	.	transcript_id "novel.351.1"; gene_id "novel.351";
scaffold1077	StringTie	exon	49197	49293	.	+	.	transcript_id "novel.351.1"; gene_id "novel.351";
scaffold1077	StringTie	transcript	84825	86004	.	+	.	transcript_id "novel.352.1"; gene_id "novel.352";
scaffold1077	StringTie	exon	84825	86004	.	+	.	transcript_id "novel.352.1"; gene_id "novel.352";
scaffold1077	StringTie	transcript	156677	159145	.	+	.	transcript_id "novel.353.1"; gene_id "novel.353";
scaffold1077	StringTie	exon	156677	157116	.	+	.	transcript_id "novel.353.1"; gene_id "novel.353";
scaffold1077	StringTie	exon	158991	159145	.	+	.	transcript_id "novel.353.1"; gene_id "novel.353";
scaffold1077	StringTie	transcript	159284	160113	.	+	.	transcript_id "novel.354.1"; gene_id "novel.354";
scaffold1077	StringTie	exon	159284	160113	.	+	.	transcript_id "novel.354.1"; gene_id "novel.354";
scaffold1077	StringTie	transcript	153808	154945	.	-	.	transcript_id "novel.355.1"; gene_id "novel.355";
scaffold1077	StringTie	exon	153808	154945	.	-	.	transcript_id "novel.355.1"; gene_id "novel.355";
scaffold1077	StringTie	transcript	155219	158860	.	-	.	transcript_id "novel.356.1"; gene_id "novel.356";
scaffold1077	StringTie	exon	155219	156456	.	-	.	transcript_id "novel.356.1"; gene_id "novel.356";
scaffold1077	StringTie	exon	156694	157178	.	-	.	transcript_id "novel.356.1"; gene_id "novel.356";
scaffold1077	StringTie	exon	158062	158860	.	-	.	transcript_id "novel.356.1"; gene_id "novel.356";
scaffold1077	StringTie	transcript	156677	158823	.	-	.	transcript_id "novel.356.2"; gene_id "novel.356";
scaffold1077	StringTie	exon	156677	157178	.	-	.	transcript_id "novel.356.2"; gene_id "novel.356";
scaffold1077	StringTie	exon	158062	158263	.	-	.	transcript_id "novel.356.2"; gene_id "novel.356";
scaffold1077	StringTie	exon	158548	158823	.	-	.	transcript_id "novel.356.2"; gene_id "novel.356";
scaffold1078	StringTie	transcript	53085	56444	.	-	.	transcript_id "novel.357.1"; gene_id "novel.357";
scaffold1078	StringTie	exon	53085	55044	.	-	.	transcript_id "novel.357.1"; gene_id "novel.357";
scaffold1078	StringTie	exon	55804	56444	.	-	.	transcript_id "novel.357.1"; gene_id "novel.357";
scaffold1078	StringTie	transcript	53085	57636	.	-	.	transcript_id "novel.357.2"; gene_id "novel.357";
scaffold1078	StringTie	exon	53085	53956	.	-	.	transcript_id "novel.357.2"; gene_id "novel.357";
scaffold1078	StringTie	exon	54864	55044	.	-	.	transcript_id "novel.357.2"; gene_id "novel.357";
scaffold1078	StringTie	exon	55804	56442	.	-	.	transcript_id "novel.357.2"; gene_id "novel.357";
scaffold1078	StringTie	exon	57394	57636	.	-	.	transcript_id "novel.357.2"; gene_id "novel.357";
scaffold1078	StringTie	transcript	70312	72589	.	-	.	transcript_id "novel.358.1"; gene_id "novel.358";
scaffold1078	StringTie	exon	70312	72589	.	-	.	transcript_id "novel.358.1"; gene_id "novel.358";
scaffold1078	StringTie	transcript	106682	117874	.	-	.	transcript_id "novel.359.1"; gene_id "novel.359";
scaffold1078	StringTie	exon	106682	107647	.	-	.	transcript_id "novel.359.1"; gene_id "novel.359";
scaffold1078	StringTie	exon	109124	109291	.	-	.	transcript_id "novel.359.1"; gene_id "novel.359";
scaffold1078	StringTie	exon	117562	117874	.	-	.	transcript_id "novel.359.1"; gene_id "novel.359";
scaffold1079	StringTie	transcript	154038	154694	.	-	.	transcript_id "novel.360.1"; gene_id "novel.360";
scaffold1079	StringTie	exon	154038	154694	.	-	.	transcript_id "novel.360.1"; gene_id "novel.360";
scaffold108	StringTie	transcript	35	6580	.	+	.	transcript_id "novel.361.1"; gene_id "novel.361";
scaffold108	StringTie	exon	35	446	.	+	.	transcript_id "novel.361.1"; gene_id "novel.361";
scaffold108	StringTie	exon	4468	6580	.	+	.	transcript_id "novel.361.1"; gene_id "novel.361";
scaffold108	StringTie	transcript	47	6670	.	+	.	transcript_id "novel.361.2"; gene_id "novel.361";
scaffold108	StringTie	exon	47	6670	.	+	.	transcript_id "novel.361.2"; gene_id "novel.361";
scaffold108	StringTie	transcript	113367	165954	.	+	.	transcript_id "novel.362.1"; gene_id "novel.362";
scaffold108	StringTie	exon	113367	113588	.	+	.	transcript_id "novel.362.1"; gene_id "novel.362";
scaffold108	StringTie	exon	115632	115737	.	+	.	transcript_id "novel.362.1"; gene_id "novel.362";
scaffold108	StringTie	exon	154218	154315	.	+	.	transcript_id "novel.362.1"; gene_id "novel.362";
scaffold108	StringTie	exon	164775	165954	.	+	.	transcript_id "novel.362.1"; gene_id "novel.362";
scaffold108	StringTie	transcript	368149	372771	.	+	.	transcript_id "novel.363.1"; gene_id "novel.363";
scaffold108	StringTie	exon	368149	368948	.	+	.	transcript_id "novel.363.1"; gene_id "novel.363";
scaffold108	StringTie	exon	369746	372771	.	+	.	transcript_id "novel.363.1"; gene_id "novel.363";
scaffold108	StringTie	transcript	485166	511706	.	+	.	transcript_id "novel.364.1"; gene_id "novel.364";
scaffold108	StringTie	exon	485166	485402	.	+	.	transcript_id "novel.364.1"; gene_id "novel.364";
scaffold108	StringTie	exon	486404	486570	.	+	.	transcript_id "novel.364.1"; gene_id "novel.364";
scaffold108	StringTie	exon	492420	492490	.	+	.	transcript_id "novel.364.1"; gene_id "novel.364";
scaffold108	StringTie	exon	494085	494118	.	+	.	transcript_id "novel.364.1"; gene_id "novel.364";
scaffold108	StringTie	exon	498525	498609	.	+	.	transcript_id "novel.364.1"; gene_id "novel.364";
scaffold108	StringTie	exon	501450	501515	.	+	.	transcript_id "novel.364.1"; gene_id "novel.364";
scaffold108	StringTie	exon	502456	502531	.	+	.	transcript_id "novel.364.1"; gene_id "novel.364";
scaffold108	StringTie	exon	504401	504474	.	+	.	transcript_id "novel.364.1"; gene_id "novel.364";
scaffold108	StringTie	exon	506569	506647	.	+	.	transcript_id "novel.364.1"; gene_id "novel.364";
scaffold108	StringTie	exon	508206	508303	.	+	.	transcript_id "novel.364.1"; gene_id "novel.364";
scaffold108	StringTie	exon	510152	510254	.	+	.	transcript_id "novel.364.1"; gene_id "novel.364";
scaffold108	StringTie	exon	511678	511706	.	+	.	transcript_id "novel.364.1"; gene_id "novel.364";
scaffold108	StringTie	transcript	166144	168118	.	-	.	transcript_id "novel.365.1"; gene_id "novel.365";
scaffold108	StringTie	exon	166144	166476	.	-	.	transcript_id "novel.365.1"; gene_id "novel.365";
scaffold108	StringTie	exon	166672	168118	.	-	.	transcript_id "novel.365.1"; gene_id "novel.365";
scaffold1082	StringTie	transcript	48858	50963	.	-	.	transcript_id "novel.366.1"; gene_id "novel.366";
scaffold1082	StringTie	exon	48858	49436	.	-	.	transcript_id "novel.366.1"; gene_id "novel.366";
scaffold1082	StringTie	exon	49481	50963	.	-	.	transcript_id "novel.366.1"; gene_id "novel.366";
scaffold1082	StringTie	transcript	48858	50963	.	-	.	transcript_id "novel.366.2"; gene_id "novel.366";
scaffold1082	StringTie	exon	48858	50963	.	-	.	transcript_id "novel.366.2"; gene_id "novel.366";
scaffold1083	StringTie	transcript	157119	159275	.	-	.	transcript_id "novel.367.1"; gene_id "novel.367";
scaffold1083	StringTie	exon	157119	159275	.	-	.	transcript_id "novel.367.1"; gene_id "novel.367";
scaffold1083	StringTie	transcript	157250	159263	.	-	.	transcript_id "novel.367.2"; gene_id "novel.367";
scaffold1083	StringTie	exon	157250	158549	.	-	.	transcript_id "novel.367.2"; gene_id "novel.367";
scaffold1083	StringTie	exon	159145	159263	.	-	.	transcript_id "novel.367.2"; gene_id "novel.367";
scaffold1084	StringTie	transcript	4538	5763	.	-	.	transcript_id "novel.368.1"; gene_id "novel.368";
scaffold1084	StringTie	exon	4538	5763	.	-	.	transcript_id "novel.368.1"; gene_id "novel.368";
scaffold1084	StringTie	transcript	29213	41295	.	-	.	transcript_id "novel.369.1"; gene_id "novel.369";
scaffold1084	StringTie	exon	29213	30872	.	-	.	transcript_id "novel.369.1"; gene_id "novel.369";
scaffold1084	StringTie	exon	40864	41295	.	-	.	transcript_id "novel.369.1"; gene_id "novel.369";
scaffold1085	StringTie	transcript	65534	68185	.	+	.	transcript_id "novel.370.1"; gene_id "novel.370";
scaffold1085	StringTie	exon	65534	67371	.	+	.	transcript_id "novel.370.1"; gene_id "novel.370";
scaffold1085	StringTie	exon	67403	68185	.	+	.	transcript_id "novel.370.1"; gene_id "novel.370";
scaffold1085	StringTie	transcript	65534	68193	.	+	.	transcript_id "novel.370.2"; gene_id "novel.370";
scaffold1085	StringTie	exon	65534	67340	.	+	.	transcript_id "novel.370.2"; gene_id "novel.370";
scaffold1085	StringTie	exon	67372	68193	.	+	.	transcript_id "novel.370.2"; gene_id "novel.370";
scaffold1085	StringTie	transcript	65534	68728	.	+	.	transcript_id "novel.370.3"; gene_id "novel.370";
scaffold1085	StringTie	exon	65534	68150	.	+	.	transcript_id "novel.370.3"; gene_id "novel.370";
scaffold1085	StringTie	exon	68683	68728	.	+	.	transcript_id "novel.370.3"; gene_id "novel.370";
scaffold1085	StringTie	transcript	65746	68193	.	+	.	transcript_id "novel.370.4"; gene_id "novel.370";
scaffold1085	StringTie	exon	65746	67340	.	+	.	transcript_id "novel.370.4"; gene_id "novel.370";
scaffold1085	StringTie	exon	67403	68193	.	+	.	transcript_id "novel.370.4"; gene_id "novel.370";
scaffold1085	StringTie	transcript	65999	68193	.	+	.	transcript_id "novel.370.5"; gene_id "novel.370";
scaffold1085	StringTie	exon	65999	67371	.	+	.	transcript_id "novel.370.5"; gene_id "novel.370";
scaffold1085	StringTie	exon	67434	68193	.	+	.	transcript_id "novel.370.5"; gene_id "novel.370";
scaffold1085	StringTie	transcript	66041	68185	.	+	.	transcript_id "novel.370.6"; gene_id "novel.370";
scaffold1085	StringTie	exon	66041	67309	.	+	.	transcript_id "novel.370.6"; gene_id "novel.370";
scaffold1085	StringTie	exon	67434	68185	.	+	.	transcript_id "novel.370.6"; gene_id "novel.370";
scaffold1085	StringTie	transcript	66041	68185	.	+	.	transcript_id "novel.370.7"; gene_id "novel.370";
scaffold1085	StringTie	exon	66041	67402	.	+	.	transcript_id "novel.370.7"; gene_id "novel.370";
scaffold1085	StringTie	exon	67465	68185	.	+	.	transcript_id "novel.370.7"; gene_id "novel.370";
scaffold1085	StringTie	transcript	66246	68183	.	+	.	transcript_id "novel.370.8"; gene_id "novel.370";
scaffold1085	StringTie	exon	66246	67309	.	+	.	transcript_id "novel.370.8"; gene_id "novel.370";
scaffold1085	StringTie	exon	67465	68183	.	+	.	transcript_id "novel.370.8"; gene_id "novel.370";
scaffold1085	StringTie	transcript	66246	68183	.	+	.	transcript_id "novel.370.9"; gene_id "novel.370";
scaffold1085	StringTie	exon	66246	67309	.	+	.	transcript_id "novel.370.9"; gene_id "novel.370";
scaffold1085	StringTie	exon	67372	68183	.	+	.	transcript_id "novel.370.9"; gene_id "novel.370";
scaffold1085	StringTie	transcript	481	3351	.	-	.	transcript_id "novel.371.1"; gene_id "novel.371";
scaffold1085	StringTie	exon	481	661	.	-	.	transcript_id "novel.371.1"; gene_id "novel.371";
scaffold1085	StringTie	exon	2278	2466	.	-	.	transcript_id "novel.371.1"; gene_id "novel.371";
scaffold1085	StringTie	exon	3101	3351	.	-	.	transcript_id "novel.371.1"; gene_id "novel.371";
scaffold1085	StringTie	transcript	1889	19828	.	-	.	transcript_id "novel.372.1"; gene_id "novel.372";
scaffold1085	StringTie	exon	1889	2046	.	-	.	transcript_id "novel.372.1"; gene_id "novel.372";
scaffold1085	StringTie	exon	19470	19828	.	-	.	transcript_id "novel.372.1"; gene_id "novel.372";
scaffold1085	StringTie	transcript	136037	137697	.	-	.	transcript_id "novel.373.1"; gene_id "novel.373";
scaffold1085	StringTie	exon	136037	136955	.	-	.	transcript_id "novel.373.1"; gene_id "novel.373";
scaffold1085	StringTie	exon	137117	137697	.	-	.	transcript_id "novel.373.1"; gene_id "novel.373";
scaffold1086	StringTie	transcript	51746	53708	.	+	.	transcript_id "novel.374.1"; gene_id "novel.374";
scaffold1086	StringTie	exon	51746	53708	.	+	.	transcript_id "novel.374.1"; gene_id "novel.374";
scaffold1086	StringTie	transcript	124597	140466	.	+	.	transcript_id "novel.375.1"; gene_id "novel.375";
scaffold1086	StringTie	exon	124597	124892	.	+	.	transcript_id "novel.375.1"; gene_id "novel.375";
scaffold1086	StringTie	exon	136911	137025	.	+	.	transcript_id "novel.375.1"; gene_id "novel.375";
scaffold1086	StringTie	exon	137686	140466	.	+	.	transcript_id "novel.375.1"; gene_id "novel.375";
scaffold1086	StringTie	transcript	1486	4333	.	-	.	transcript_id "novel.376.1"; gene_id "novel.376";
scaffold1086	StringTie	exon	1486	1751	.	-	.	transcript_id "novel.376.1"; gene_id "novel.376";
scaffold1086	StringTie	exon	4067	4333	.	-	.	transcript_id "novel.376.1"; gene_id "novel.376";
scaffold1087	StringTie	transcript	69536	71700	.	+	.	transcript_id "novel.377.1"; gene_id "novel.377";
scaffold1087	StringTie	exon	69536	71700	.	+	.	transcript_id "novel.377.1"; gene_id "novel.377";
scaffold1087	StringTie	transcript	6685	9544	.	-	.	transcript_id "novel.378.1"; gene_id "novel.378";
scaffold1087	StringTie	exon	6685	7586	.	-	.	transcript_id "novel.378.1"; gene_id "novel.378";
scaffold1087	StringTie	exon	8650	9544	.	-	.	transcript_id "novel.378.1"; gene_id "novel.378";
scaffold1087	StringTie	transcript	20808	22786	.	-	.	transcript_id "novel.379.1"; gene_id "novel.379";
scaffold1087	StringTie	exon	20808	21458	.	-	.	transcript_id "novel.379.1"; gene_id "novel.379";
scaffold1087	StringTie	exon	21519	22786	.	-	.	transcript_id "novel.379.1"; gene_id "novel.379";
scaffold1087	StringTie	transcript	20808	24559	.	-	.	transcript_id "novel.379.2"; gene_id "novel.379";
scaffold1087	StringTie	exon	20808	21396	.	-	.	transcript_id "novel.379.2"; gene_id "novel.379";
scaffold1087	StringTie	exon	21519	24559	.	-	.	transcript_id "novel.379.2"; gene_id "novel.379";
scaffold1089	StringTie	transcript	34661	36723	.	+	.	transcript_id "novel.380.1"; gene_id "novel.380";
scaffold1089	StringTie	exon	34661	36723	.	+	.	transcript_id "novel.380.1"; gene_id "novel.380";
scaffold1089	StringTie	transcript	92851	105037	.	+	.	transcript_id "novel.381.1"; gene_id "novel.381";
scaffold1089	StringTie	exon	92851	92948	.	+	.	transcript_id "novel.381.1"; gene_id "novel.381";
scaffold1089	StringTie	exon	93299	93354	.	+	.	transcript_id "novel.381.1"; gene_id "novel.381";
scaffold1089	StringTie	exon	95663	99638	.	+	.	transcript_id "novel.381.1"; gene_id "novel.381";
scaffold1089	StringTie	exon	101030	102700	.	+	.	transcript_id "novel.381.1"; gene_id "novel.381";
scaffold1089	StringTie	exon	103185	103326	.	+	.	transcript_id "novel.381.1"; gene_id "novel.381";
scaffold1089	StringTie	exon	103641	105037	.	+	.	transcript_id "novel.381.1"; gene_id "novel.381";
scaffold1089	StringTie	transcript	92851	105067	.	+	.	transcript_id "novel.381.2"; gene_id "novel.381";
scaffold1089	StringTie	exon	92851	92948	.	+	.	transcript_id "novel.381.2"; gene_id "novel.381";
scaffold1089	StringTie	exon	93299	93354	.	+	.	transcript_id "novel.381.2"; gene_id "novel.381";
scaffold1089	StringTie	exon	95663	99936	.	+	.	transcript_id "novel.381.2"; gene_id "novel.381";
scaffold1089	StringTie	exon	101030	102700	.	+	.	transcript_id "novel.381.2"; gene_id "novel.381";
scaffold1089	StringTie	exon	103185	103326	.	+	.	transcript_id "novel.381.2"; gene_id "novel.381";
scaffold1089	StringTie	exon	103641	105067	.	+	.	transcript_id "novel.381.2"; gene_id "novel.381";
scaffold1089	StringTie	transcript	92851	105122	.	+	.	transcript_id "novel.381.3"; gene_id "novel.381";
scaffold1089	StringTie	exon	92851	92948	.	+	.	transcript_id "novel.381.3"; gene_id "novel.381";
scaffold1089	StringTie	exon	93299	93354	.	+	.	transcript_id "novel.381.3"; gene_id "novel.381";
scaffold1089	StringTie	exon	95663	99548	.	+	.	transcript_id "novel.381.3"; gene_id "novel.381";
scaffold1089	StringTie	exon	100940	102700	.	+	.	transcript_id "novel.381.3"; gene_id "novel.381";
scaffold1089	StringTie	exon	103185	103326	.	+	.	transcript_id "novel.381.3"; gene_id "novel.381";
scaffold1089	StringTie	exon	103641	105122	.	+	.	transcript_id "novel.381.3"; gene_id "novel.381";
scaffold1089	StringTie	transcript	92854	105122	.	+	.	transcript_id "novel.381.4"; gene_id "novel.381";
scaffold1089	StringTie	exon	92854	92911	.	+	.	transcript_id "novel.381.4"; gene_id "novel.381";
scaffold1089	StringTie	exon	93297	93354	.	+	.	transcript_id "novel.381.4"; gene_id "novel.381";
scaffold1089	StringTie	exon	95663	99638	.	+	.	transcript_id "novel.381.4"; gene_id "novel.381";
scaffold1089	StringTie	exon	101030	102700	.	+	.	transcript_id "novel.381.4"; gene_id "novel.381";
scaffold1089	StringTie	exon	103185	103326	.	+	.	transcript_id "novel.381.4"; gene_id "novel.381";
scaffold1089	StringTie	exon	103641	105122	.	+	.	transcript_id "novel.381.4"; gene_id "novel.381";
scaffold1089	StringTie	transcript	93174	105122	.	+	.	transcript_id "novel.381.5"; gene_id "novel.381";
scaffold1089	StringTie	exon	93174	93354	.	+	.	transcript_id "novel.381.5"; gene_id "novel.381";
scaffold1089	StringTie	exon	95663	95804	.	+	.	transcript_id "novel.381.5"; gene_id "novel.381";
scaffold1089	StringTie	exon	101796	102700	.	+	.	transcript_id "novel.381.5"; gene_id "novel.381";
scaffold1089	StringTie	exon	103185	103326	.	+	.	transcript_id "novel.381.5"; gene_id "novel.381";
scaffold1089	StringTie	exon	103641	105122	.	+	.	transcript_id "novel.381.5"; gene_id "novel.381";
scaffold1089	StringTie	transcript	93224	105122	.	+	.	transcript_id "novel.381.6"; gene_id "novel.381";
scaffold1089	StringTie	exon	93224	93354	.	+	.	transcript_id "novel.381.6"; gene_id "novel.381";
scaffold1089	StringTie	exon	95663	100319	.	+	.	transcript_id "novel.381.6"; gene_id "novel.381";
scaffold1089	StringTie	exon	100406	102700	.	+	.	transcript_id "novel.381.6"; gene_id "novel.381";
scaffold1089	StringTie	exon	103185	103326	.	+	.	transcript_id "novel.381.6"; gene_id "novel.381";
scaffold1089	StringTie	exon	103641	105122	.	+	.	transcript_id "novel.381.6"; gene_id "novel.381";
scaffold1089	StringTie	transcript	93228	105067	.	+	.	transcript_id "novel.381.7"; gene_id "novel.381";
scaffold1089	StringTie	exon	93228	93354	.	+	.	transcript_id "novel.381.7"; gene_id "novel.381";
scaffold1089	StringTie	exon	95663	99638	.	+	.	transcript_id "novel.381.7"; gene_id "novel.381";
scaffold1089	StringTie	exon	101179	102700	.	+	.	transcript_id "novel.381.7"; gene_id "novel.381";
scaffold1089	StringTie	exon	103185	103326	.	+	.	transcript_id "novel.381.7"; gene_id "novel.381";
scaffold1089	StringTie	exon	103641	105067	.	+	.	transcript_id "novel.381.7"; gene_id "novel.381";
scaffold1089	StringTie	transcript	93228	105067	.	+	.	transcript_id "novel.381.8"; gene_id "novel.381";
scaffold1089	StringTie	exon	93228	93354	.	+	.	transcript_id "novel.381.8"; gene_id "novel.381";
scaffold1089	StringTie	exon	95663	99420	.	+	.	transcript_id "novel.381.8"; gene_id "novel.381";
scaffold1089	StringTie	exon	100812	101178	.	+	.	transcript_id "novel.381.8"; gene_id "novel.381";
scaffold1089	StringTie	exon	101327	102700	.	+	.	transcript_id "novel.381.8"; gene_id "novel.381";
scaffold1089	StringTie	exon	103185	103326	.	+	.	transcript_id "novel.381.8"; gene_id "novel.381";
scaffold1089	StringTie	exon	103641	105067	.	+	.	transcript_id "novel.381.8"; gene_id "novel.381";
scaffold1089	StringTie	transcript	93228	105067	.	+	.	transcript_id "novel.381.9"; gene_id "novel.381";
scaffold1089	StringTie	exon	93228	93354	.	+	.	transcript_id "novel.381.9"; gene_id "novel.381";
scaffold1089	StringTie	exon	95663	99420	.	+	.	transcript_id "novel.381.9"; gene_id "novel.381";
scaffold1089	StringTie	exon	100812	102700	.	+	.	transcript_id "novel.381.9"; gene_id "novel.381";
scaffold1089	StringTie	exon	103185	103326	.	+	.	transcript_id "novel.381.9"; gene_id "novel.381";
scaffold1089	StringTie	exon	103641	105067	.	+	.	transcript_id "novel.381.9"; gene_id "novel.381";
scaffold1089	StringTie	transcript	93237	105016	.	+	.	transcript_id "novel.381.10"; gene_id "novel.381";
scaffold1089	StringTie	exon	93237	93354	.	+	.	transcript_id "novel.381.10"; gene_id "novel.381";
scaffold1089	StringTie	exon	95663	99772	.	+	.	transcript_id "novel.381.10"; gene_id "novel.381";
scaffold1089	StringTie	exon	101015	102700	.	+	.	transcript_id "novel.381.10"; gene_id "novel.381";
scaffold1089	StringTie	exon	103185	103326	.	+	.	transcript_id "novel.381.10"; gene_id "novel.381";
scaffold1089	StringTie	exon	103641	105016	.	+	.	transcript_id "novel.381.10"; gene_id "novel.381";
scaffold1089	StringTie	transcript	28910	40025	.	-	.	transcript_id "novel.382.1"; gene_id "novel.382";
scaffold1089	StringTie	exon	28910	31091	.	-	.	transcript_id "novel.382.1"; gene_id "novel.382";
scaffold1089	StringTie	exon	31413	31556	.	-	.	transcript_id "novel.382.1"; gene_id "novel.382";
scaffold1089	StringTie	exon	32027	32122	.	-	.	transcript_id "novel.382.1"; gene_id "novel.382";
scaffold1089	StringTie	exon	36850	36980	.	-	.	transcript_id "novel.382.1"; gene_id "novel.382";
scaffold1089	StringTie	exon	39898	40025	.	-	.	transcript_id "novel.382.1"; gene_id "novel.382";
scaffold1089	StringTie	transcript	30631	33348	.	-	.	transcript_id "novel.382.2"; gene_id "novel.382";
scaffold1089	StringTie	exon	30631	31091	.	-	.	transcript_id "novel.382.2"; gene_id "novel.382";
scaffold1089	StringTie	exon	31409	31556	.	-	.	transcript_id "novel.382.2"; gene_id "novel.382";
scaffold1089	StringTie	exon	31979	32885	.	-	.	transcript_id "novel.382.2"; gene_id "novel.382";
scaffold1089	StringTie	exon	32947	33348	.	-	.	transcript_id "novel.382.2"; gene_id "novel.382";
scaffold1089	StringTie	transcript	30643	33348	.	-	.	transcript_id "novel.382.3"; gene_id "novel.382";
scaffold1089	StringTie	exon	30643	31091	.	-	.	transcript_id "novel.382.3"; gene_id "novel.382";
scaffold1089	StringTie	exon	31409	31556	.	-	.	transcript_id "novel.382.3"; gene_id "novel.382";
scaffold1089	StringTie	exon	32027	32885	.	-	.	transcript_id "novel.382.3"; gene_id "novel.382";
scaffold1089	StringTie	exon	32947	33348	.	-	.	transcript_id "novel.382.3"; gene_id "novel.382";
scaffold1089	StringTie	transcript	30650	40026	.	-	.	transcript_id "novel.382.4"; gene_id "novel.382";
scaffold1089	StringTie	exon	30650	31091	.	-	.	transcript_id "novel.382.4"; gene_id "novel.382";
scaffold1089	StringTie	exon	31409	31556	.	-	.	transcript_id "novel.382.4"; gene_id "novel.382";
scaffold1089	StringTie	exon	32027	32885	.	-	.	transcript_id "novel.382.4"; gene_id "novel.382";
scaffold1089	StringTie	exon	36850	36980	.	-	.	transcript_id "novel.382.4"; gene_id "novel.382";
scaffold1089	StringTie	exon	39898	40026	.	-	.	transcript_id "novel.382.4"; gene_id "novel.382";
scaffold109	StringTie	transcript	25293	26718	.	+	.	transcript_id "novel.383.1"; gene_id "novel.383";
scaffold109	StringTie	exon	25293	26718	.	+	.	transcript_id "novel.383.1"; gene_id "novel.383";
scaffold109	StringTie	transcript	346214	348407	.	+	.	transcript_id "novel.384.1"; gene_id "novel.384";
scaffold109	StringTie	exon	346214	347238	.	+	.	transcript_id "novel.384.1"; gene_id "novel.384";
scaffold109	StringTie	exon	348066	348407	.	+	.	transcript_id "novel.384.1"; gene_id "novel.384";
scaffold109	StringTie	transcript	350623	356809	.	+	.	transcript_id "novel.385.1"; gene_id "novel.385";
scaffold109	StringTie	exon	350623	356809	.	+	.	transcript_id "novel.385.1"; gene_id "novel.385";
scaffold109	StringTie	transcript	426075	430061	.	+	.	transcript_id "novel.386.1"; gene_id "novel.386";
scaffold109	StringTie	exon	426075	427211	.	+	.	transcript_id "novel.386.1"; gene_id "novel.386";
scaffold109	StringTie	exon	427289	430061	.	+	.	transcript_id "novel.386.1"; gene_id "novel.386";
scaffold109	StringTie	transcript	525151	529497	.	+	.	transcript_id "novel.387.1"; gene_id "novel.387";
scaffold109	StringTie	exon	525151	529497	.	+	.	transcript_id "novel.387.1"; gene_id "novel.387";
scaffold109	StringTie	transcript	553135	555162	.	+	.	transcript_id "novel.388.1"; gene_id "novel.388";
scaffold109	StringTie	exon	553135	553369	.	+	.	transcript_id "novel.388.1"; gene_id "novel.388";
scaffold109	StringTie	exon	553909	554076	.	+	.	transcript_id "novel.388.1"; gene_id "novel.388";
scaffold109	StringTie	exon	554785	555162	.	+	.	transcript_id "novel.388.1"; gene_id "novel.388";
scaffold109	StringTie	transcript	25247	28585	.	-	.	transcript_id "novel.389.1"; gene_id "novel.389";
scaffold109	StringTie	exon	25247	27458	.	-	.	transcript_id "novel.389.1"; gene_id "novel.389";
scaffold109	StringTie	exon	28061	28585	.	-	.	transcript_id "novel.389.1"; gene_id "novel.389";
scaffold109	StringTie	transcript	125542	126856	.	-	.	transcript_id "novel.390.1"; gene_id "novel.390";
scaffold109	StringTie	exon	125542	126856	.	-	.	transcript_id "novel.390.1"; gene_id "novel.390";
scaffold1090	StringTie	transcript	79636	106339	.	-	.	transcript_id "novel.391.1"; gene_id "novel.391";
scaffold1090	StringTie	exon	79636	81814	.	-	.	transcript_id "novel.391.1"; gene_id "novel.391";
scaffold1090	StringTie	exon	83801	84094	.	-	.	transcript_id "novel.391.1"; gene_id "novel.391";
scaffold1090	StringTie	exon	85045	85294	.	-	.	transcript_id "novel.391.1"; gene_id "novel.391";
scaffold1090	StringTie	exon	86279	86414	.	-	.	transcript_id "novel.391.1"; gene_id "novel.391";
scaffold1090	StringTie	exon	87989	88229	.	-	.	transcript_id "novel.391.1"; gene_id "novel.391";
scaffold1090	StringTie	exon	89041	89110	.	-	.	transcript_id "novel.391.1"; gene_id "novel.391";
scaffold1090	StringTie	exon	89495	89626	.	-	.	transcript_id "novel.391.1"; gene_id "novel.391";
scaffold1090	StringTie	exon	90050	90170	.	-	.	transcript_id "novel.391.1"; gene_id "novel.391";
scaffold1090	StringTie	exon	90438	90693	.	-	.	transcript_id "novel.391.1"; gene_id "novel.391";
scaffold1090	StringTie	exon	106172	106339	.	-	.	transcript_id "novel.391.1"; gene_id "novel.391";
scaffold1090	StringTie	transcript	79768	106297	.	-	.	transcript_id "novel.391.2"; gene_id "novel.391";
scaffold1090	StringTie	exon	79768	81814	.	-	.	transcript_id "novel.391.2"; gene_id "novel.391";
scaffold1090	StringTie	exon	83801	84094	.	-	.	transcript_id "novel.391.2"; gene_id "novel.391";
scaffold1090	StringTie	exon	85045	85294	.	-	.	transcript_id "novel.391.2"; gene_id "novel.391";
scaffold1090	StringTie	exon	86279	86414	.	-	.	transcript_id "novel.391.2"; gene_id "novel.391";
scaffold1090	StringTie	exon	87989	88229	.	-	.	transcript_id "novel.391.2"; gene_id "novel.391";
scaffold1090	StringTie	exon	89041	89110	.	-	.	transcript_id "novel.391.2"; gene_id "novel.391";
scaffold1090	StringTie	exon	89495	89626	.	-	.	transcript_id "novel.391.2"; gene_id "novel.391";
scaffold1090	StringTie	exon	90050	90170	.	-	.	transcript_id "novel.391.2"; gene_id "novel.391";
scaffold1090	StringTie	exon	90438	90693	.	-	.	transcript_id "novel.391.2"; gene_id "novel.391";
scaffold1090	StringTie	exon	106155	106297	.	-	.	transcript_id "novel.391.2"; gene_id "novel.391";
scaffold1092	StringTie	transcript	34130	38909	.	-	.	transcript_id "novel.392.1"; gene_id "novel.392";
scaffold1092	StringTie	exon	34130	38909	.	-	.	transcript_id "novel.392.1"; gene_id "novel.392";
scaffold1093	StringTie	transcript	68846	73129	.	-	.	transcript_id "novel.393.1"; gene_id "novel.393";
scaffold1093	StringTie	exon	68846	73129	.	-	.	transcript_id "novel.393.1"; gene_id "novel.393";
scaffold1093	StringTie	transcript	145803	147156	.	-	.	transcript_id "novel.394.1"; gene_id "novel.394";
scaffold1093	StringTie	exon	145803	145892	.	-	.	transcript_id "novel.394.1"; gene_id "novel.394";
scaffold1093	StringTie	exon	146894	147156	.	-	.	transcript_id "novel.394.1"; gene_id "novel.394";
scaffold10936	StringTie	transcript	1	887	.	-	.	transcript_id "novel.395.1"; gene_id "novel.395";
scaffold10936	StringTie	exon	1	887	.	-	.	transcript_id "novel.395.1"; gene_id "novel.395";
scaffold1095	StringTie	transcript	136994	141071	.	+	.	transcript_id "novel.396.1"; gene_id "novel.396";
scaffold1095	StringTie	exon	136994	138530	.	+	.	transcript_id "novel.396.1"; gene_id "novel.396";
scaffold1095	StringTie	exon	140466	141071	.	+	.	transcript_id "novel.396.1"; gene_id "novel.396";
scaffold1095	StringTie	transcript	136991	141171	.	-	.	transcript_id "novel.397.1"; gene_id "novel.397";
scaffold1095	StringTie	exon	136991	137310	.	-	.	transcript_id "novel.397.1"; gene_id "novel.397";
scaffold1095	StringTie	exon	137669	141171	.	-	.	transcript_id "novel.397.1"; gene_id "novel.397";
scaffold1096	StringTie	transcript	136362	144887	.	+	.	transcript_id "novel.398.1"; gene_id "novel.398";
scaffold1096	StringTie	exon	136362	136400	.	+	.	transcript_id "novel.398.1"; gene_id "novel.398";
scaffold1096	StringTie	exon	142603	144887	.	+	.	transcript_id "novel.398.1"; gene_id "novel.398";
scaffold1097	StringTie	transcript	32397	36699	.	+	.	transcript_id "novel.399.1"; gene_id "novel.399";
scaffold1097	StringTie	exon	32397	32699	.	+	.	transcript_id "novel.399.1"; gene_id "novel.399";
scaffold1097	StringTie	exon	36461	36699	.	+	.	transcript_id "novel.399.1"; gene_id "novel.399";
scaffold1097	StringTie	transcript	32397	36783	.	+	.	transcript_id "novel.399.2"; gene_id "novel.399";
scaffold1097	StringTie	exon	32397	32788	.	+	.	transcript_id "novel.399.2"; gene_id "novel.399";
scaffold1097	StringTie	exon	36550	36783	.	+	.	transcript_id "novel.399.2"; gene_id "novel.399";
scaffold1097	StringTie	transcript	23882	30986	.	-	.	transcript_id "novel.400.1"; gene_id "novel.400";
scaffold1097	StringTie	exon	23882	25513	.	-	.	transcript_id "novel.400.1"; gene_id "novel.400";
scaffold1097	StringTie	exon	25691	25776	.	-	.	transcript_id "novel.400.1"; gene_id "novel.400";
scaffold1097	StringTie	exon	27825	27914	.	-	.	transcript_id "novel.400.1"; gene_id "novel.400";
scaffold1097	StringTie	exon	28343	28465	.	-	.	transcript_id "novel.400.1"; gene_id "novel.400";
scaffold1097	StringTie	exon	29114	29199	.	-	.	transcript_id "novel.400.1"; gene_id "novel.400";
scaffold1097	StringTie	exon	29644	29729	.	-	.	transcript_id "novel.400.1"; gene_id "novel.400";
scaffold1097	StringTie	exon	30630	30715	.	-	.	transcript_id "novel.400.1"; gene_id "novel.400";
scaffold1097	StringTie	exon	30898	30986	.	-	.	transcript_id "novel.400.1"; gene_id "novel.400";
scaffold1097	StringTie	transcript	32399	36699	.	-	.	transcript_id "novel.401.1"; gene_id "novel.401";
scaffold1097	StringTie	exon	32399	32716	.	-	.	transcript_id "novel.401.1"; gene_id "novel.401";
scaffold1097	StringTie	exon	36478	36699	.	-	.	transcript_id "novel.401.1"; gene_id "novel.401";
scaffold1097	StringTie	transcript	91976	109164	.	-	.	transcript_id "novel.402.1"; gene_id "novel.402";
scaffold1097	StringTie	exon	91976	92801	.	-	.	transcript_id "novel.402.1"; gene_id "novel.402";
scaffold1097	StringTie	exon	93525	93654	.	-	.	transcript_id "novel.402.1"; gene_id "novel.402";
scaffold1097	StringTie	exon	94168	94304	.	-	.	transcript_id "novel.402.1"; gene_id "novel.402";
scaffold1097	StringTie	exon	95364	95447	.	-	.	transcript_id "novel.402.1"; gene_id "novel.402";
scaffold1097	StringTie	exon	96589	96678	.	-	.	transcript_id "novel.402.1"; gene_id "novel.402";
scaffold1097	StringTie	exon	97206	97361	.	-	.	transcript_id "novel.402.1"; gene_id "novel.402";
scaffold1097	StringTie	exon	97545	97718	.	-	.	transcript_id "novel.402.1"; gene_id "novel.402";
scaffold1097	StringTie	exon	108700	109164	.	-	.	transcript_id "novel.402.1"; gene_id "novel.402";
scaffold10976	StringTie	transcript	132	825	.	+	.	transcript_id "novel.403.1"; gene_id "novel.403";
scaffold10976	StringTie	exon	132	250	.	+	.	transcript_id "novel.403.1"; gene_id "novel.403";
scaffold10976	StringTie	exon	401	825	.	+	.	transcript_id "novel.403.1"; gene_id "novel.403";
scaffold1098	StringTie	transcript	141751	142582	.	+	.	transcript_id "novel.404.1"; gene_id "novel.404";
scaffold1098	StringTie	exon	141751	142582	.	+	.	transcript_id "novel.404.1"; gene_id "novel.404";
scaffold1098	StringTie	transcript	143113	145364	.	+	.	transcript_id "novel.405.1"; gene_id "novel.405";
scaffold1098	StringTie	exon	143113	145364	.	+	.	transcript_id "novel.405.1"; gene_id "novel.405";
scaffold1098	StringTie	transcript	115241	122774	.	-	.	transcript_id "novel.406.1"; gene_id "novel.406";
scaffold1098	StringTie	exon	115241	115322	.	-	.	transcript_id "novel.406.1"; gene_id "novel.406";
scaffold1098	StringTie	exon	116845	116967	.	-	.	transcript_id "novel.406.1"; gene_id "novel.406";
scaffold1098	StringTie	exon	122740	122774	.	-	.	transcript_id "novel.406.1"; gene_id "novel.406";
scaffold1098	StringTie	transcript	143113	145364	.	-	.	transcript_id "novel.407.1"; gene_id "novel.407";
scaffold1098	StringTie	exon	143113	145364	.	-	.	transcript_id "novel.407.1"; gene_id "novel.407";
scaffold1099	StringTie	transcript	44767	52848	.	+	.	transcript_id "novel.408.1"; gene_id "novel.408";
scaffold1099	StringTie	exon	44767	45010	.	+	.	transcript_id "novel.408.1"; gene_id "novel.408";
scaffold1099	StringTie	exon	49667	49842	.	+	.	transcript_id "novel.408.1"; gene_id "novel.408";
scaffold1099	StringTie	exon	50798	52848	.	+	.	transcript_id "novel.408.1"; gene_id "novel.408";
scaffold1099	StringTie	transcript	44783	52848	.	+	.	transcript_id "novel.408.2"; gene_id "novel.408";
scaffold1099	StringTie	exon	44783	45010	.	+	.	transcript_id "novel.408.2"; gene_id "novel.408";
scaffold1099	StringTie	exon	49667	49842	.	+	.	transcript_id "novel.408.2"; gene_id "novel.408";
scaffold1099	StringTie	exon	50798	50880	.	+	.	transcript_id "novel.408.2"; gene_id "novel.408";
scaffold1099	StringTie	exon	50950	52848	.	+	.	transcript_id "novel.408.2"; gene_id "novel.408";
scaffold1099	StringTie	transcript	95216	106786	.	+	.	transcript_id "novel.409.1"; gene_id "novel.409";
scaffold1099	StringTie	exon	95216	95462	.	+	.	transcript_id "novel.409.1"; gene_id "novel.409";
scaffold1099	StringTie	exon	96322	96419	.	+	.	transcript_id "novel.409.1"; gene_id "novel.409";
scaffold1099	StringTie	exon	104656	106786	.	+	.	transcript_id "novel.409.1"; gene_id "novel.409";
scaffold1099	StringTie	transcript	95709	106823	.	+	.	transcript_id "novel.409.2"; gene_id "novel.409";
scaffold1099	StringTie	exon	95709	95776	.	+	.	transcript_id "novel.409.2"; gene_id "novel.409";
scaffold1099	StringTie	exon	96322	96419	.	+	.	transcript_id "novel.409.2"; gene_id "novel.409";
scaffold1099	StringTie	exon	104656	106823	.	+	.	transcript_id "novel.409.2"; gene_id "novel.409";
scaffold1099	StringTie	transcript	13146	26476	.	-	.	transcript_id "novel.410.1"; gene_id "novel.410";
scaffold1099	StringTie	exon	13146	13853	.	-	.	transcript_id "novel.410.1"; gene_id "novel.410";
scaffold1099	StringTie	exon	15629	15763	.	-	.	transcript_id "novel.410.1"; gene_id "novel.410";
scaffold1099	StringTie	exon	16666	16773	.	-	.	transcript_id "novel.410.1"; gene_id "novel.410";
scaffold1099	StringTie	exon	17331	17429	.	-	.	transcript_id "novel.410.1"; gene_id "novel.410";
scaffold1099	StringTie	exon	18413	18525	.	-	.	transcript_id "novel.410.1"; gene_id "novel.410";
scaffold1099	StringTie	exon	25916	26476	.	-	.	transcript_id "novel.410.1"; gene_id "novel.410";
scaffold11	StringTie	transcript	32388	34109	.	+	.	transcript_id "novel.411.1"; gene_id "novel.411";
scaffold11	StringTie	exon	32388	32679	.	+	.	transcript_id "novel.411.1"; gene_id "novel.411";
scaffold11	StringTie	exon	32822	34109	.	+	.	transcript_id "novel.411.1"; gene_id "novel.411";
scaffold11	StringTie	transcript	32388	34151	.	+	.	transcript_id "novel.411.2"; gene_id "novel.411";
scaffold11	StringTie	exon	32388	32585	.	+	.	transcript_id "novel.411.2"; gene_id "novel.411";
scaffold11	StringTie	exon	32728	34151	.	+	.	transcript_id "novel.411.2"; gene_id "novel.411";
scaffold11	StringTie	transcript	32505	34109	.	+	.	transcript_id "novel.411.3"; gene_id "novel.411";
scaffold11	StringTie	exon	32505	34109	.	+	.	transcript_id "novel.411.3"; gene_id "novel.411";
scaffold11	StringTie	transcript	450377	452170	.	+	.	transcript_id "novel.412.1"; gene_id "novel.412";
scaffold11	StringTie	exon	450377	450817	.	+	.	transcript_id "novel.412.1"; gene_id "novel.412";
scaffold11	StringTie	exon	451629	452170	.	+	.	transcript_id "novel.412.1"; gene_id "novel.412";
scaffold11	StringTie	transcript	867047	880096	.	-	.	transcript_id "novel.413.1"; gene_id "novel.413";
scaffold11	StringTie	exon	867047	868346	.	-	.	transcript_id "novel.413.1"; gene_id "novel.413";
scaffold11	StringTie	exon	870422	870502	.	-	.	transcript_id "novel.413.1"; gene_id "novel.413";
scaffold11	StringTie	exon	871514	871651	.	-	.	transcript_id "novel.413.1"; gene_id "novel.413";
scaffold11	StringTie	exon	872479	872550	.	-	.	transcript_id "novel.413.1"; gene_id "novel.413";
scaffold11	StringTie	exon	874503	874630	.	-	.	transcript_id "novel.413.1"; gene_id "novel.413";
scaffold11	StringTie	exon	875933	876017	.	-	.	transcript_id "novel.413.1"; gene_id "novel.413";
scaffold11	StringTie	exon	877440	877570	.	-	.	transcript_id "novel.413.1"; gene_id "novel.413";
scaffold11	StringTie	exon	879943	880096	.	-	.	transcript_id "novel.413.1"; gene_id "novel.413";
[truncated: 37,048 more rows]
